# Supplementary material for: Joint Tissue Protective and Immune-Modulating miRNA Landscape of Mesenchymal Stromal Cell-Derived Extracellular Vesicles under Different Osteoarthritis-Mimicking Conditions
Source: Pharmaceutics. 2022 Jul 2;14(7):1400. doi: 10.3390/pharmaceutics14071400 (PMC9321932; doi:10.3390/pharmaceutics14071400)
Supplement: Supplementary file 1 [file pharmaceutics-14-01400-s001.zip]

Archive with 7 entries (7 files):
- Supplementary Figure S1_Rev - Pharmaceutics.tif
- Supplementary Figure S2 Rev3 - Pharmaceutics.tif
- Supplementary Table S1 - Pharmaceutics.xlsx
- Supplementary Table S2 Rev3 - Pharmaceutics.xlsx
- Supplementary Table S3 - Pharmaceutics.xlsx
- Supplementary Table S4 Rev3 - Pharmaceutics.xlsx
- Supplementary Table S5_Rev - Pharmaceutics.xlsx
