# Supplementary material for: Joint Tissue Protective and Immune-Modulating miRNA Landscape of Mesenchymal Stromal Cell-Derived Extracellular Vesicles under Different Osteoarthritis-Mimicking Conditions
Source: Pharmaceutics. 2022 Jul 2;14(7):1400. doi: 10.3390/pharmaceutics14071400 (PMC9321932; doi:10.3390/pharmaceutics14071400)
Supplement: Supplementary file 1 [file pharmaceutics-14-01400-s001.zip › Supplementary Table S1 - Pharmaceutics.xlsx]

## Sheet: Foglio1
	C			I			OA			SF
Target Name	1	2	3	1	2	3	1	2	3	1	2	3
hsa-let-7a-5p	13.076	15.21	13.146	12.628	12.302	11.58	13.51	14.211	13.345	14.744	12.95	13.344
hsa-let-7b-5p	12.017	13.137	12.814	11.869	12.016	11.386	12.275	12.423	12.126	13.045	12.614	12.026
hsa-let-7c-5p	13.153	13.8	13.453	13.003	12.398	12.883	13.42	13.358	13.451	15.018	15.67	15.316
hsa-let-7d-5p	17.226	18.73	17.41	16.974	16.448	15.427	17.729	17.882	17.433	18.641	16.882	17.281
hsa-let-7e-5p	13.157	14.827	12.685	13.447	12.91	11.404	13.673	14.019	13.008	15.597	13.707	14.282
hsa-let-7g-5p	15.826	16.485	15.771	15.915	15.509	15.51	16.095	16.186	15.551	16.498	17.358	16.276
hsa-miR-7-1-3p	16.787	16.676	16.647	17.129	16.688	16.478	16.824	16.452	16.636	16.805	16.806	16.06
hsa-miR-7-5p	23.687	22.687	23.183	22.613	22.362	22.679	23.687	22.714	23.306	23.24	20.066	18.299
hsa-miR-10a-5p	12.837	13.859	13.059	13.022	12.924	12.41	13.327	13.737	13.185	15.412	18.605	17.296
hsa-miR-10b-3p	16.489	16.734	16.363	17.012	16.857	16.557	16.674	16.487	16.496	16.214	15.834	15.484
hsa-miR-15a-5p	18.841	19.161	19.193	18.461	18.054	18.321	18.775	18.766	18.828	18.841	18.905	19.195
hsa-miR-15b-5p	14.302	14.449	14.172	14.317	14.16	13.725	14.317	14.312	14.334	15.507	15.566	15.918
hsa-miR-16-5p	12.446	12.311	12.885	12.501	12.291	12.521	12.478	12.348	12.468	10.557	11.093	11.535
hsa-miR-17-5p	12.899	11.795	12.144	13.056	12.22	12.545	12.644	11.552	12.162	11.559	12.111	11.568
hsa-miR-19a-3p	16.525	15.703	16.075	16.39	15.817	16.392	16.268	15.596	16.225	15.676	16.413	17.063
hsa-miR-19b-3p	11.16	10.401	10.837	11.193	10.598	11.098	10.768	10.371	10.624	10.555	10.783	10.811
hsa-miR-20a-5p	11.077	10.148	10.884	11.264	10.63	10.969	11.053	10.418	10.562	11.19	11.422	11.998
hsa-miR-20b-5p	20.996	18.295	20.305	19.938	18.905	19.208	20.156	17.657	18.815	19.204	18.568	20.544
hsa-miR-21-5p	8.63	8.707	8.941	8.764	8.133	8.466	8.713	9.266	8.948	7.608	8.207	8.561
hsa-miR-22-3p	13.975	13.713	13.394	14.096	13.885	13.51	13.677	13.794	13.769	13.374	14.034	10.694
hsa-miR-22-5p	17.228	17.833	17.714	17.445	17.595	17.382	17.673	18.033	17.375	17.777	18.128	17.871
hsa-miR-23a-3p	14.513	14.44	14.963	15.092	15.38	15.547	14.752	14.421	14.762	13.191	13.959	13.433
hsa-miR-24-3p	7.093	7.052	6.878	7.159	7.154	7.473	7.117	6.761	7.081	7.947	8.355	7.321
hsa-miR-25-3p	13.891	12.778	13.718	14.093	13.333	13.776	14.061	13.295	13.774	13.371	13.795	13.445
hsa-miR-26a-5p	11.721	12.52	11.538	11.505	11.158	11.081	11.86	12.522	11.869	13.953	14.017	13.285
hsa-miR-26b-5p	13.821	14.312	14.099	13.963	13.496	13.576	13.869	14.416	14.078	16.049	15.494	15.324
hsa-miR-27a-3p	11.079	11.193	11.585	12.492	12.89	13.234	11.206	11.729	11.586	12.232	12.162	12.45
hsa-miR-27a-5p	21.559	21.644	22.089	22.058	20.758	21.92	22.134	21.305	21.82	23.359	22.426	20.32
hsa-miR-27b-3p	12.371	12.614	13.144	13.451	13.688	14.226	12.459	13.18	13.198	13.246	12.998	13.006
hsa-miR-28-3p	14.52	14.227	13.875	13.982	14.155	13.498	14.345	13.834	14.376	14.423	15.162	15.043
hsa-miR-28-5p	14.152	14.32	14.047	13.463	13.197	13.224	14.128	14.3	13.97	17.68	18.352	18.182
hsa-miR-296-5p	13.581	13.498	13.869	14.046	13.746	14.588	14.273	14.105	13.817	15.195	14.234	14.269
hsa-miR-29a-3p	11.585	11.099	11.173	10.892	10.515	10.641	11.283	10.253	11.336	11.401	12.54	11.198
hsa-miR-29a-5p	16.318	16.606	16.883	16.522	16.019	16.344	16.747	16.741	16.573	18.266	18.832	19.356
hsa-miR-29b-3p	15.09	14.917	15.132	13.48	13.231	12.843	15.144	15.389	15.103	17.892	17.732	17.642
hsa-miR-29c-3p	12.728	12.457	12.671	11.782	11.77	11.668	12.292	11.681	12.367	13.518	15	14.293
hsa-miR-30a-3p	15.524	16.187	14.704	16.739	16.88	16.275	15.877	15.94	15.986	17.295	16.376	16.092
hsa-miR-30a-5p	12.945	13.46	13.647	13.064	12.692	12.618	13.218	13.792	13.598	13.467	13.635	13.299
hsa-miR-30b-5p	10.023	9.894	10.118	10.177	9.963	10.347	9.779	9.783	9.992	11.631	12.311	11.123
hsa-miR-30c-5p	9.616	9.538	9.843	9.859	9.882	9.948	9.446	9.382	9.391	12.046	12.514	11.18
hsa-miR-30d-3p	15.274	15.938	16.371	15.45	15.7	15.428	15.852	16.097	15.984	15.681	15.755	15.836
hsa-miR-30e-3p	15.201	16.027	15.866	17.541	16.416	16.483	15.839	15.673	16.579	17.48	16.508	16.033
hsa-miR-31-3p	14.133	14.355	14.357	14.993	14.658	14.464	13.993	14.375	14.218	14.81	14.59	14.155
hsa-miR-31-5p	11.111	11.465	10.376	11.021	10.207	9.801	10.844	11.081	10.609	13.309	13.946	12.703
hsa-miR-34a-3p	15.757	16.244	16.725	16.762	16.848	16.573	15.799	16.382	16.639	15.319	16.489	16.778
hsa-miR-34a-5p	11.522	11.826	12.158	11.393	11.233	11.986	11.659	12.171	11.89	10.839	10.737	11.644
hsa-miR-34b-3p	17.138	17.079	18.693	17.546	17.285	17.664	17.36	17.022	18.481	16.419	15.943	16.365
hsa-miR-34c-5p	15.531	15.554	17.022	15.821	15.447	17.276	15.639	15.695	16.557	16.205	16.092	17.261
hsa-miR-92a-3p	10.655	9.945	10.075	10.56	9.899	10.889	11.112	10.276	10.365	9.011	7.898	8.317
hsa-miR-93-5p	15.326	14.736	15.102	16.224	15.589	15.829	15.558	14.489	15.169	14.234	14.495	14.909
hsa-miR-95-3p	16.598	16.6	18.415	16.483	16.25	18.579	16.534	16.254	19.087	16.418	16.204	16.501
hsa-miR-99a-5p	9.249	9.643	9.476	10.147	10.156	9.831	9.629	9.695	9.754	10.575	12.024	11.116
hsa-miR-99b-3p	20.857	21.461	21.029	21.226	21.558	21.824	20.94	20.923	21.11	19.658	17.563	18.772
hsa-miR-99b-5p	10.303	10.816	10.596	10.499	10.331	10.532	10.773	11.069	10.964	12.954	13.069	13.068
hsa-miR-1183	9.945	14.415	10.386	7.672	9.025	12.301	12.391	13.601	12.332	14.131	9.184	11.439
hsa-miR-1226-5p	21.329	20.681	21.464	23.308	21.132	24.308	22.588	21.091	21.766	22.58	18.315	17.363
hsa-miR-1227-3p	21.466	20.281	21.075	21.529	22.785	23.449	18.551	21.531	22.653	21.514	18.446	17.496
hsa-miR-1233-3p	12.774	17.275	15.269	14.944	15.343	16.85	19.4	16.87	16.932	16.288	14.978	13.373
hsa-miR-1255b-5p	22.856	21.019	22.602	23.435	21.239	25.305	23.382	21.073	21.896	21.351	18.559	18.347
hsa-miR-1260a	14.179	15.167	14.646	15.914	13.876	15.148	15.825	14.084	13.64	16.038	13.516	12.21
hsa-miR-1267	12.043	15.383	14.066	21.322	22.591	11.657	8.248	14.123	9.866	5.025	7.872	18.217
hsa-miR-1271-5p	20.628	19.613	20.536	21.317	20.806	20.626	20.601	20.092	20.548	19.999	19.859	19.315
hsa-miR-1285-3p	23.073	20.424	22.122	23.265	21.702	24.514	23.02	20.911	22.002	21.509	19.923	18.17
hsa-miR-1290	19.9	20.259	20.36	20.574	21.035	20.256	20.338	19.675	20.216	17.202	17.131	14.713
hsa-miR-1291	16.161	16.729	16.558	16.505	16.671	16.366	16.942	17.127	16.652	17.822	18.103	16.601
hsa-miR-1303	21.321	20.378	21.169	20.932	20.558	22.677	21.89	20.44	20.551	18.654	16.992	15.244
hsa-miR-100-5p	9.37	9.606	9.61	10.067	9.997	9.903	9.539	9.549	9.754	10.511	11.498	11.194
hsa-miR-103a-3p	16.383	17.098	16.207	16.316	15.965	14.548	16.667	16.605	16.15	16.141	15.789	15.298
hsa-miR-106a-5p	13.233	11.777	12.466	13.1	12.245	12.576	12.736	11.614	12.109	11.625	12.136	11.796
hsa-miR-106b-5p	13.056	12.384	12.869	13.066	12.915	12.964	12.738	12.818	12.931	13.447	14.326	13.03
hsa-miR-124-3p	20.976	21.217	21.87	21.608	20.769	19.552	21.679	22.179	21.202	21.026	19.79	18.62
hsa-miR-125a-3p	23.939	23.39	24.75	23.635	22.903	23.59	24.788	23.929	23.228	24.811	22.938	19.752
hsa-miR-125a-5p	15.923	15.98	16.766	16.817	16.354	17.075	16.438	15.86	16.757	21.87	19.032	20.634
hsa-miR-125b-1-3p	19.868	19.613	19.803	20.324	19.93	20.336	20.476	19.638	20.151	19.308	18.684	19.639
hsa-miR-125b-5p	7.247	7.345	7.49	7.394	7.159	7.522	7.648	7.882	7.597	8.651	9.072	8.809
hsa-miR-127-3p	11.46	11.787	11.429	11.395	11.384	11.582	11.579	11.787	11.608	13.342	14.01	13.037
hsa-miR-128-3p	18.203	17.604	18.383	19.226	18.843	18.968	18.522	17.931	18.179	16.38	16.116	16.13
hsa-miR-129-2-3p	20.664	18.839	18.809	20.451	19.266	19.742	21.651	19.366	18.901	18.457	13.022	16.63
hsa-miR-130a-3p	12.055	11.638	12.192	11.723	11.715	11.979	11.983	11.743	11.949	11.541	11.597	11.743
hsa-miR-130b-3p	15.049	14.437	14.986	15.042	14.876	15.555	15.175	14.413	14.924	13.247	13.013	13.234
hsa-miR-133a-3p	21.515	20.364	22.297	20.75	16.395	22.568	20.702	20.879	21.079	19.266	19.618	14.345
hsa-miR-134-5p	16.836	16.323	16.785	16.478	16.906	17.455	16.762	16.007	17.284	16.851	15.922	16.257
hsa-miR-135b-3p	16.192	17.717	16.687	16.646	15.95	15.246	17.179	16.119	17.041	17.379	16.103	13.325
hsa-miR-136-3p	20.572	20.772	21.112	21.316	21.11	20.894	20.499	20.778	20.626	20.039	19.933	19.637
hsa-miR-138-5p	13.959	13.801	14.101	13.466	14.339	14.086	13.627	14.069	14.025	11.757	13.226	12.746
hsa-miR-140-3p	19.662	19.627	18.876	19.516	20.613	19.937	19.55	20.007	19.739	19.012	19.918	20.428
hsa-miR-140-5p	15.93	15.902	15.89	16.297	15.97	14.889	15.608	15.628	15.331	17.359	19.601	18.045
hsa-miR-142-3p	23.234	24.612	26.113	22.454	22.412	22.788	23.575	25.214	23.703	20.168	20.313	18.062
hsa-miR-143-3p	14.15	14.862	14.051	14.633	15.038	13.991	14.144	15.426	13.805	15.066	15.159	14.452
hsa-miR-145-3p	21.922	23.137	22.44	22.828	23.488	22.331	22.615	23.8	22.112	22.586	23.887	21.306
hsa-miR-145-5p	10.229	10.806	9.627	11.512	11.922	11.33	10.441	10.821	9.754	10.957	10.352	8.568
hsa-miR-146a-5p	21.45	18.938	17.863	21.257	19.679	18.574	19.869	17.479	17.844	18.117	18.569	15.705
hsa-miR-146b-5p	16.301	16.383	15.231	12.675	12.205	12.61	16.092	15.883	15.234	15.509	16.147	14.736
hsa-miR-148a-3p	14.941	14.336	14.65	14.984	14.541	15.067	14.783	14.491	14.364	13.88	14.22	14.71
hsa-miR-148b-3p	19.014	18.801	19.204	18.971	18.23	19.228	18.741	18.502	18.623	18.349	19.015	18.882
hsa-miR-149-5p	14.151	14.173	13.902	16.637	16.608	17.538	14.281	13.982	14.104	13.472	12.291	12.126
hsa-miR-150-5p	22.259	20.297	20.435	20.276	16.84	21.261	21.423	20.55	21.867	20.007	14.577	16.294
hsa-miR-151a-3p	18.22	17.646	18.565	18.076	18.76	18.447	18.44	18.293	18.019	17.785	20.001	18.488
hsa-miR-152-3p	12.079	12.096	12.068	12.267	12.159	12.51	12.15	12.205	12.173	12.786	13.232	13.477
hsa-miR-155-5p	19.606	19.223	17.716	18.274	17.14	16.468	19.356	18.444	17.898	17.494	18.334	18.079
hsa-miR-181a-5p	14.39	15.697	14.099	14.506	14.466	13.758	14.659	15.655	14.2	15.747	17.288	14.947
hsa-miR-181c-5p	20.68	20.837	19.806	20.949	19.672	19.339	20.675	20.865	19.88	21.036	26.071	22.571
hsa-miR-185-5p	18.604	17.882	18.157	19.367	19.147	19.329	18.592	18.128	18.399	17.479	18.769	17.845
hsa-miR-186-5p	16.417	15.88	16.011	16.912	16.606	16.451	16.056	16.011	15.994	15.456	16.116	15.33
hsa-miR-190a-5p	19.255	20.716	19.933	19.357	19.855	17.464	19.986	21.167	19.854	22.006	21.049	18.187
hsa-miR-191-5p	10.628	10.29	10.121	10.892	11.146	11.063	10.569	10.096	10.517	10.707	11.142	9.358
hsa-miR-193a-5p	14.012	13.552	13.227	14.099	13.436	14.092	14.539	13.378	13.696	12.479	12.116	12.871
hsa-miR-193b-3p	9.211	8.821	8.902	8.956	8.72	9.363	9.169	8.483	9.054	7.553	6.914	7.261
hsa-miR-193b-5p	18.958	19.158	19.067	19.242	18.478	19.025	19.902	18.568	19.229	18.221	15.474	16.469
hsa-miR-195-5p	14.119	14.246	14.667	14	13.831	14.297	14.053	14.49	14.35	14.547	15.071	16.325
hsa-miR-197-3p	12.208	12.28	12.346	12.409	12.24	13.534	12.367	12.141	12.636	12.095	10.959	11.39
hsa-miR-199a-3p	11.091	11.422	11.598	11.476	11.318	11.415	11.253	11.494	11.409	10.687	10.69	11.171
hsa-miR-199a-5p	16.262	16.514	16.513	17.775	17.255	17.793	16.602	17.087	16.14	17.138	16.348	18.578
hsa-miR-199b-5p	15.823	15.818	16.093	17.461	16.222	17.576	16.002	16.313	15.922	16.768	16.027	16.6
hsa-miR-203a-3p	20.823	19.898	18.568	18.448	18.951	18.514	20.928	18.034	18.39	19.039	15.983	19.729
hsa-miR-204-5p	15.146	17.236	16.92	15.431	16.783	17.543	14.933	16.939	16.731	15.463	16.678	16.377
hsa-miR-210-3p	14.032	13.527	12.914	12.566	11.96	12.299	13.943	13.334	13.124	13.679	14.325	11.861
hsa-miR-212-3p	16.657	16.45	16.315	16.247	16.1	16.576	16.462	16.446	16.155	15.798	15.155	14.889
hsa-miR-214-3p	11.195	11.244	10.77	11.407	11.257	11.475	11.448	11.208	11.149	9.408	9.323	9.182
hsa-miR-214-5p	19.984	19.983	20.862	21.493	20.835	22.877	20.508	20.217	20.086	18.922	18.412	19.474
hsa-miR-215-5p	18.721	18.028	17.96	18.078	17.678	17.116	18.093	17.985	17.888	17.888	16.492	14.981
hsa-miR-218-5p	11.771	10.837	11.366	11.591	10.995	11.396	11.504	11.246	11.21	12.341	12.556	12.892
hsa-miR-221-3p	9.136	7.808	8.637	11.092	10.966	11.522	9.402	8.415	8.966	9.256	8.959	9.178
hsa-miR-222-3p	8.845	8.829	8.445	8.425	8.567	8.442	8.703	8.466	8.811	9.485	9.888	9.753
hsa-miR-222-5p	18.475	18.042	18.697	17.308	16.672	18.714	18.564	18.147	18.702	20.981	17.716	19.04
hsa-miR-224-5p	11.868	11.78	11.559	12.467	12.094	12.229	11.704	11.628	11.518	10.823	11.076	10.915
hsa-miR-301a-3p	16.746	16.322	16.377	16.636	17.006	16.669	16.664	16.376	16.512	17.211	15.052	16.317
hsa-miR-301b-3p	21.246	21.038	21.326	21.703	21.175	22.015	20.378	21.007	21.156	22.258	20.538	19.293
hsa-miR-302c-3p	13.229	18.97	13.833	12.837	4.706	17.687	12.467	14.186	11.398	10.709	5.126	10.123
hsa-miR-320a-3p	12.412	12.315	12.102	12.397	11.978	12.237	12.538	11.794	12.18	10.494	9.455	9.941
hsa-miR-323a-3p	18.655	17.837	18.376	18.3	18.449	19.233	18.536	17.639	18.686	16.516	17.135	16.168
hsa-miR-324-3p	17.944	17.568	17.759	18.673	18.155	18.051	17.84	17.337	17.57	16.26	17.809	16.725
hsa-miR-324-5p	15.144	15.168	15.077	15.443	15.157	15.49	14.893	15.477	15.111	16.528	18.488	15.692
hsa-miR-328-3p	11.901	11.852	11.993	12.349	12.059	13.501	12.136	12.021	12.168	11.933	10.934	11.844
hsa-miR-329-3p	20.226	20.3	21	21.082	20.117	21.171	20.763	20.257	20.556	18.641	22.828	21.976
hsa-miR-330-3p	18.819	18.088	17.23	18.164	18.811	18.904	18.716	18.482	18.227	18.314	18.248	17.161
hsa-miR-331-3p	12.814	13.431	13.197	12.743	12.266	12.401	12.909	13.488	13.076	15.489	15.182	14.953
hsa-miR-331-5p	20.522	15.211	13.296	9.661	7.519	10.316	21.076	13.513	7.037	19.19	14.764	13.864
hsa-miR-335-5p	15.182	14.742	13.658	15.977	14.788	14.564	15.256	14.826	13.728	17.07	16.449	15.093
hsa-miR-337-5p	19.063	18.584	19.12	19.874	19.219	19.551	19.019	19.01	19.204	18.549	18.228	18.304
hsa-miR-338-5p	18.06	24.233	24.684	23.853	23.526	24.934	24.434	25.449	24.572	23.276	19.007	19.783
hsa-miR-339-3p	19.165	18.847	18.777	19.796	20.572	20.403	19.209	19.072	19.169	16.953	18.15	18.932
hsa-miR-342-3p	15.428	15.436	14.768	15.424	15.726	15.477	15.47	14.952	15.293	14.053	14.444	12.839
hsa-miR-345-5p	18.082	18.063	17.571	19.185	19.019	19.214	17.858	16.99	17.641	15.531	16.12	14.895
hsa-miR-361-5p	14.734	14.339	14.65	15.482	15.432	15.459	14.677	14.689	14.611	14.432	14.497	14.224
hsa-miR-365a-3p	14.032	13.567	13.469	14.478	13.39	13.873	14.127	13.722	13.73	12.266	11.825	13
hsa-miR-367-3p	11.991	17.744	16.671	13.624	16.328	14.198	15.897	7.922	12.945	11.54	3.158	7.914
hsa-miR-370-3p	14.543	14.368	14.367	14.374	14.529	14.97	14.417	14.266	14.408	15.059	13.899	14.435
hsa-miR-374a-5p	15.382	15.996	16.013	15.597	15.195	14.54	15.434	16.43	15.187	17.378	17.11	17.17
hsa-miR-376a-3p	13.263	12.821	13.24	13.495	13.634	13.806	12.899	12.934	13.104	12.667	13.398	11.994
hsa-miR-379-5p	17.13	18.07	17.414	16.806	16.589	16.254	17.312	17.475	17.28	17.303	15.267	17.191
hsa-miR-381-3p	19.833	19.016	19.895	19.536	19.37	21.157	19.694	19.881	19.672	19.885	18.425	18.78
hsa-miR-409-3p	13.552	14.476	13.801	13.86	13.99	14.175	13.984	13.645	14.053	12.623	10.949	11.223
hsa-miR-410-3p	16.262	16.377	16.846	16.586	16.758	16.539	16.34	16.799	16.316	15.609	15.678	15.155
hsa-miR-411-5p	15.667	16.371	15.971	15.086	15.026	14.531	15.437	16.43	15.792	17.35	19.153	19.308
hsa-miR-423-5p	16.314	15.853	16.143	16.396	15.903	16.857	17.041	16.098	16.237	13.725	12.941	14.108
hsa-miR-424-3p	17.9	18.183	17.475	18.311	17.342	17.233	18.543	17.888	17.512	16.523	15.478	14.627
hsa-miR-424-5p	15.683	16.735	16.854	16.024	15.208	15.243	15.868	16.379	15.205	18.417	20.335	17.557
hsa-miR-425-3p	23.165	23.235	22.801	25.424	23.217	24.339	23.169	23.012	23.096	21.88	18.344	19.643
hsa-miR-432-3p	19.316	20.261	19.886	20.678	20.602	20.448	20.347	19.587	19.899	19.182	19.998	18.407
hsa-miR-433-3p	19.003	19.254	18.983	18.902	18.184	19.442	19.45	18.541	19.168	16.754	14.548	16.339
hsa-miR-452-5p	17.598	17.786	17.284	17.93	17.477	17.531	17.442	17.484	17.24	17.456	17.631	17.278
hsa-miR-455-3p	18.376	18.693	17.29	17.271	17.197	16.761	18.678	18.507	16.973	17.641	17.528	16.371
hsa-miR-455-5p	19.619	18.756	18.281	17.629	17.059	17.307	19.528	18.534	18.097	18.556	20.084	17.469
hsa-miR-483-3p	19.255	20.347	21.387	20.314	19.24	21.894	20.146	18.708	21.179	15.977	14.435	16.265
hsa-miR-483-5	14.187	14.45	14.884	13.401	14.51	16.063	14.241	14.215	14.159	13.561	13.357	13.289
hsa-miR-484	12.581	12.291	12.688	12.46	12.392	13.103	12.402	11.553	12.357	10.481	9.444	9.774
hsa-miR-485-3p	18.354	18.714	18.762	18.095	18.57	19.29	18.696	18.391	18.938	13.676	15.151	15.042
hsa-miR-487b-3p	18.864	18.698	18.56	19.498	19.323	19.15	18.74	18.506	18.904	17.593	17.496	17.317
hsa-miR-491-5p	18.501	18.633	18.674	18.37	18.137	18.511	18.515	18.136	18.532	18.553	13.652	17.862
hsa-miR-493-3p	20.242	20.428	20.287	21.367	20.96	21.24	20.055	20.353	20.571	20.945	20.693	19.379
hsa-miR-494-3p	16.709	16.483	16.594	17.297	17.205	16.542	16.837	16.435	16.455	15.02	15.103	14.35
hsa-miR-497-3p	20.455	20.106	21.647	21.46	19.936	21.562	20.689	21.097	20.65	20.199	18.512	21.287
hsa-miR-500a-5p	19.978	19.843	19.994	19.891	19.851	18.933	19.855	19.948	19.946	19.524	19.121	18.536
hsa-miR-502-3p	19.96	18.974	19.774	20.222	19.844	20.061	19.734	19.311	19.983	18.696	18.685	19.536
hsa-miR-505-3p	20.185	18.845	19.694	20.131	18.491	19.522	19.927	19.027	18.799	18.509	17.519	17.884
hsa-miR-516a-3p	28.672	24.228	26.692	28.322	24.818	31.603	27.295	26.341	27.451	24.736	26.444	23.993
hsa-miR-520c-3p	20.898	19.069	17.321	14.891	15.71	20.369	21.667	10.737	25.752	15.266	15.34	5.946
hsa-miR-520d-3p	27.334	24.601	22.465	23.842	23.253	10.832	24.817	25.586	22.075	9.737	21.102	12.036
hsa-miR-520e-3p	9.475	8.273	9.006	6.43	5.875	6.442	8.967	18.356	14.059	4.738	2.1	2.813
hsa-miR-523-3p	17.234	8.745	13.359	17.529	15.455	9.314	15.885	14.196	13.631	6.562	4.656	7.263
hsa-miR-532-3p	16.955	16.622	16.642	17.203	17.063	17.162	16.704	16.704	16.968	16.47	16.213	16.177
hsa-miR-532-5p	15.127	14.649	14.74	15.38	15.181	15.385	14.978	14.638	15.019	13.059	13.664	13.139
hsa-miR-539-5p	18.993	19.07	18.988	19.2	19.074	18.055	18.87	18.502	18.941	19.213	20.451	19.786
hsa-miR-543	19.057	19.278	19.258	19.541	18.847	19.708	19.629	19.052	19.257	17.39	17.573	16.321
hsa-miR-548b-5p	21.624	19.998	21.581	19.85	20.734	23.928	21.767	19.927	21.231	19.856	17.911	18.395
hsa-miR-572	20.897	20.972	21.204	21.018	20.336	22.085	21.447	20.882	22.068	20.457	17.467	17.46
hsa-miR-574-3p	11.325	11.214	11.109	11.854	11.714	12.004	11.525	10.855	11.341	10.751	10.078	10.4
hsa-miR-576-3p	20.493	19.834	20.6	20.899	20.226	20.955	20.559	19.862	20.435	19.911	20.114	21.75
hsa-miR-579-3p	21.225	20.427	21.766	22.231	20.973	21.871	21.707	20.715	21.536	20.585	19.444	21.436
hsa-miR-590-5p	17.135	16.704	17.079	16.967	16.907	16.952	16.465	16.436	16.92	16.553	18.965	16.703
hsa-miR-597-5p	20.507	19.685	20.395	20.827	19.948	20.839	20.499	20.152	19.598	20.874	17.792	19.448
hsa-miR-601	15.437	18.567	15.578	13.8	19.344	11.97	13.698	12.922	15.365	12.877	15.263	17.495
hsa-miR-615-3p	16.471	16.096	16.7	17.153	16.457	13.488	16.889	15.985	16.62	14.116	12.659	4.444
hsa-miR-616-5p	23.042	22.517	22.751	24.481	22.707	23.586	23.571	22.805	22.97	21.507	20.122	20.261
hsa-miR-625-3p	20.235	20.49	20.701	21.179	20.788	21.233	20.697	20.136	20.5	18.162	16.857	16.703
hsa-miR-629-3p	21.243	20.637	21.086	21.577	21.699	21.512	21.456	20.96	21.25	20.571	20.782	18.937
hsa-miR-636	16.175	16.789	17.418	5.455	14.069	16.061	15.277	20.065	8.482	15.952	3.908	1.194
hsa-miR-638	19.228	19.601	19.697	19.1	18.168	19.727	19.617	19.178	19.339	17.324	15.769	15.045
hsa-miR-642a-5p	20.274	19.574	20.044	19.813	19.293	20.109	20.675	19.906	20.75	21.896	21.708	22.154
hsa-miR-645	19.421	20.881	21.467	20.634	20.362	21.92	21.507	21.228	21.536	20.885	18.82	17.501
hsa-miR-650	21.152	20.28	21.182	20.661	19.43	22.691	21.972	20.163	20.805	17.336	16.235	17.397
hsa-miR-652-3p	20.069	20.263	20.048	20.753	20.645	19.783	20.336	20.358	19.853	19.176	20.406	21.517
hsa-miR-654-5p	15.856	15.162	14.917	15.242	15.34	16.597	16.312	15.597	15.715	15.597	14.247	14.27
hsa-miR-655-3p	22.078	20.611	22.575	21.465	21.409	19.454	21.931	20.968	21.765	19.502	20.198	14.367
hsa-miR-656-3p	22.197	22.441	23.391	22.869	22.943	22.984	22.359	23.305	23.06	19.916	18.208	18.975
hsa-miR-657	12.811	12.477	12.688	13.186	11.645	12.089	12.806	12.001	13.147	13.178	7.156	9.127
hsa-miR-659-3p	19.059	19.638	19.129	17.54	15.823	14.566	19.1	19.128	19.519	18.076	15.648	16.168
hsa-miR-660-5p	15.371	14.786	15.109	15.758	15.421	15.489	15.277	15.127	15.141	14.198	14.156	15.004
hsa-miR-661	18.985	17.581	18.68	18.018	16.862	18.728	18.663	17.293	18.036	16.544	13.788	13.034
hsa-miR-662	18.747	18.274	14.169	11.217	15.047	15.512	14.8	15.235	16.252	17.255	9.787	13.653
hsa-miR-663b	15.281	14.377	15.062	16.472	15.654	17.318	16.479	14.633	14.745	12.406	10.211	9.854
hsa-miR-671-3p	19.839	19.371	19.836	20.807	20.813	21.52	20.037	19.273	20.859	18.797	18.847	17.145
hsa-miR-708-5p	18.176	17.859	19.585	18.345	17.276	19.16	18.497	17.768	19.272	18.71	19.909	17.77
hsa-miR-744-5p	16.245	16.71	15.863	16.76	17.085	16.891	16.66	16.158	16.069	16.903	16.882	17.307
hsa-miR-758-3p	20.564	20.042	21.04	21.388	19.942	21.845	20.875	20.423	20.556	19.844	16.124	17.077
hsa-miR-766-3p	20.23	18.57	19.127	19.389	18.404	19.599	19.592	18.141	18.495	16.942	15.192	14.732
hsa-miR-874-3p	21.497	19.413	19.034	21.182	21.048	21.409	21.255	18.361	18.085	18.49	16.412	15.727
hsa-miR-886-3p	15.138	14.841	14.049	14.02	13.104	13.406	15.219	14.444	13.924	15.09	13.85	12.797
hsa-miR-886-5p	16.201	16.114	14.787	15.778	15.221	14.728	16.384	15.416	14.838	15.523	16.036	13.911
hsa-miR-889-3p	20.261	19.33	19.985	20.306	20.006	20.577	19.725	20.04	20.194	18.669	20.387	18.778
hsa-miR-939-5p	16.794	16.729	17.469	18.456	18.954	18.317	19.837	15.442	16.308	15.38	13.306	14.821
hsa-miR-942-5p	19.145	19.522	19.604	19.54	19.658	19.523	19.619	19.082	19.655	20.469	19.784	18.822
hsa-miR-9-3p	27.867	27.026	27.073	26.942	26.258	24.997	27.325	28.28	28.817	ND	ND	ND
hsa-miR-16-1-3p	24.793	24.646	24.318	24.983	23.891	23.584	24.719	23.943	24.171	ND	ND	ND
hsa-miR-20a-3p	25.161	25.693	25.526	25.008	24.821	23.491	25.821	25.525	25.548	ND	ND	ND
hsa-miR-21-3p	21.837	21.172	21.441	22.118	19.096	20.597	21.312	21.123	21.398	ND	ND	ND
hsa-miR-25-5p	23.185	22.485	24.706	22.708	20.374	24.468	23.035	23.178	23.155	ND	ND	ND
hsa-miR-26a-1-3p	28.41	30.272	29.774	30.239	29.031	29.424	28.587	29.175	28.72	ND	ND	ND
hsa-miR-27b-5p	21.279	23.108	22.631	22.276	22.474	22.347	22.539	22.601	22.585	ND	ND	ND
hsa-miR-29c-5p	27.817	26.638	27.443	28.009	25.841	27.038	27.466	25.781	26.604	ND	ND	ND
hsa-miR-127-5p	26	24.218	24.883	23.464	22.881	25.689	24.677	23.574	23.942	ND	ND	ND
hsa-miR-135a-5p	26.736	30.346	30.982	23.57	23.069	23.299	27.907	27.191	27.583	ND	ND	ND
hsa-miR-141-3p	22.816	22.826	25.113	21.587	20.359	19.716	22.624	20.482	21.655	ND	ND	ND
hsa-miR-148b-5p	24.169	23.641	25.339	25.589	23.795	24.773	24.179	24.659	24.389	ND	ND	ND
hsa-miR-154-3p	22.684	23.249	24.464	21.405	21.726	21.228	22.869	24.347	23.567	ND	ND	ND
hsa-miR-198	20.602	22.739	20.784	19.373	20.25	21.911	21.248	22.002	21.217	ND	ND	ND
hsa-miR-372-3p	24.154	21.843	22.693	24.526	21.06	23.201	24.076	22.672	23.169	ND	ND	ND
hsa-miR-375-3p	22.422	22.805	26.026	22.494	21.825	22.664	23.005	23.639	23.647	ND	ND	ND
hsa-miR-377-5p	24.324	24.453	24.688	26.623	24.504	25.771	24.245	25.101	23.782	ND	ND	ND
hsa-miR-380-5p	22.217	22.346	22.514	22.429	22.863	23.586	22.875	21.884	22.285	ND	ND	ND
hsa-miR-501-5p	18.326	18.727	18.672	18.584	18.341	18.067	18.482	18.217	17.834	ND	ND	ND
hsa-miR-512-3p	18.932	19.901	16.07	15.972	17.419	15.463	19.101	19.143	15.983	ND	ND	ND
hsa-miR-548c-3p	25.36	26.135	25.631	24.127	24.983	25.762	26.258	26.088	26.675	ND	ND	ND
hsa-miR-550a-5p	25.682	25.74	26.143	27.614	25.436	27.782	26.136	27.194	26.023	ND	ND	ND
hsa-miR-551b-5p	16.03	21.17	16.45	17.073	19.334	22.374	18.013	17.136	19.229	ND	ND	ND
hsa-miR-622	25.816	26.346	25.172	25.486	23.894	26.034	25.591	24.164	24.376	ND	ND	ND
hsa-miR-624-5p	23.719	24.637	23.583	22.921	24.258	24.662	24.707	23.29	23.523	ND	ND	ND
hsa-miR-770-5p	17.912	8.487	17.063	17.538	10.454	15.549	13.142	17.802	17.713	ND	ND	ND
hsa-miR-548d-3p	24.198	24.303	26.074	ND	ND	ND	25.455	24.325	25.492	ND	ND	ND
hsa-miR-570-3p	27.123	25.636	28.69	ND	ND	ND	25.902	25.089	28.618	ND	ND	ND
hsa-miR-641	26.611	25.231	27.152	ND	ND	ND	25.536	26.239	25.776	ND	ND	ND
