# Supplementary material for: Joint Tissue Protective and Immune-Modulating miRNA Landscape of Mesenchymal Stromal Cell-Derived Extracellular Vesicles under Different Osteoarthritis-Mimicking Conditions
Source: Pharmaceutics. 2022 Jul 2;14(7):1400. doi: 10.3390/pharmaceutics14071400 (PMC9321932; doi:10.3390/pharmaceutics14071400)
Supplement: Supplementary file 1 [file pharmaceutics-14-01400-s001.zip › Supplementary Table S2 Rev3 - Pharmaceutics.xlsx]

## Sheet: Foglio1
	MEAN FOLD vs C			SEM FOLD vs C			ADJUSTED P-VALUE			SD CRT				MEDIAN CRT C/I/OA/SF	GENETIC WEIGHT
Target Name	I	OA	SF	I	OA	SF	I	OA	SF	C	I	OA	SF		%
hsa-miR-24-3p	0.849689	1.02524	0.564711	0.0768087	0.0853359	0.0780001	0.568471	1	0.0919246	0.0932036	0.149214	0.160011	0.425245	7.1355	15.5355	FIRST QUARTILE
hsa-miR-520e-3p	6.47921	0.484374	57.3273	0.740029	0.382889	12.5195	0.0532714	0.931193	0.138054	0.494644	0.264503	3.83762	1.1142	7.3575	13.3197
hsa-miR-125b-5p	1.00626	0.791684	0.360257	0.0564551	0.0581258	0.024359	1	0.209408	0.00433997	0.099821	0.150325	0.124089	0.173645	7.5595	11.5794
hsa-miR-21-5p	1.26329	0.872675	1.5821	0.145574	0.0800726	0.185083	0.636707	0.758314	0.263889	0.132248	0.257737	0.226607	0.393323	8.6685	5.3684
hsa-miR-222-3p	1.17972	1.05515	0.50852	0.079558	0.121856	0.0572586	0.457211	1	0.0399077	0.184906	0.0633141	0.14409	0.167484	8.757	5.04898
hsa-miR-193b-3p	0.997445	1.06452	3.34163	0.11423	0.0869785	0.167065	1	1	0.0151549	0.168042	0.26558	0.299974	0.261192	8.8615	4.69619
hsa-miR-221-3p	0.168382	0.761424	0.685931	0.0368944	0.0436231	0.110755	0.00588729	0.0955343	0.315342	0.547705	0.238027	0.403852	0.125722	9.157	3.82641
hsa-miR-99a-5p	0.673088	0.85259	0.303902	0.0588992	0.0476149	0.0492562	0.0928829	0.271227	0.0149092	0.16147	0.15113	0.0510578	0.597843	9.7925	2.46313
hsa-miR-100-5p	0.731886	0.944922	0.352145	0.0486329	0.0391112	0.0440322	0.0940871	0.883175	0.0137629	0.112206	0.0671913	0.0990791	0.412724	9.8285	2.40243
hsa-miR-30c-5p	0.854215	1.2024	0.236168	0.0336706	0.0676317	0.0666297	0.148266	0.287616	0.0225704	0.129374	0.0377209	0.0282882	0.552624	9.851	2.36525
hsa-miR-30b-5p	0.90176	1.1185	0.337856	0.0236198	0.0269817	0.0734206	0.159698	0.144387	0.0362186	0.0917981	0.15711	0.0994795	0.48669	10.0705	2.03142
hsa-miR-92a-3p	0.889756	0.780462	3.54669	0.131302	0.0218913	0.246699	1	0.0293918	0.0277616	0.308653	0.411671	0.374882	0.45898	10.1755	1.88883
hsa-miR-191-5p	0.635256	0.981879	1.06592	0.0809907	0.0937469	0.273775	0.137804	1	1	0.21078	0.105749	0.211785	0.759508	10.5985	1.40882
hsa-miR-145-5p	0.393153	0.92291	1.35235	0.0370703	0.0299178	0.348863	0.0111325	0.370066	1	0.481361	0.247586	0.44157	1.01412	10.6235	1.38462
hsa-miR-19b-3p	0.894753	1.16411	1.10218	0.0348958	0.0686688	0.180911	0.283777	0.418186	1	0.311003	0.260992	0.164098	0.114651	10.7755	1.24616
hsa-miR-99b-5p	1.10597	0.778657	0.183079	0.126571	0.0276652	0.0119779	1	0.0457956	0.000644735	0.210137	0.0880112	0.12253	0.0539767	10.7945	1.22986
hsa-miR-20a-5p	0.845733	1.03205	0.600062	0.0551004	0.0993688	0.133014	0.322229	1	0.285294	0.400276	0.259037	0.271834	0.339684	11.011	1.05848
hsa-miR-31-5p	1.64856	1.11971	0.198786	0.319504	0.112343	0.00915245	0.538482	1	0.000391394	0.453562	0.507262	0.192694	0.507505	11.051	1.02953
hsa-miR-29a-3p	1.52052	1.30784	0.829054	0.0411864	0.21535	0.191538	0.0186076	0.867305	1	0.213806	0.156704	0.498509	0.59062	11.1855	0.937891
hsa-miR-214-3p	0.822604	0.877796	3.41471	0.0905412	0.0624379	0.184572	0.567475	0.568358	0.0173755	0.212838	0.0910726	0.129307	0.0932033	11.2015	0.927547
hsa-miR-574-3p	0.645963	1.00151	1.77367	0.0443046	0.114819	0.176505	0.0459054	1	0.14492	0.0881932	0.118416	0.282637	0.274836	11.2695	0.884842
hsa-miR-199a-3p	0.991924	0.995026	1.44285	0.0934204	0.0607105	0.0891793	1	1	0.114724	0.210181	0.065059	0.0998007	0.227456	11.3635	0.829028
hsa-miR-218-5p	1.00286	1.02355	0.441538	0.0565877	0.112375	0.0953011	1	1	0.0837237	0.382422	0.248113	0.130935	0.226745	11.45	0.780782
hsa-miR-127-3p	1.08924	0.934714	0.271185	0.101221	0.028082	0.0268373	1	0.436958	0.00405959	0.161951	0.0908567	0.0919818	0.406336	11.595	0.706123
hsa-miR-34a-5p	1.24285	0.966951	1.72025	0.108688	0.10102	0.171353	0.465097	1	0.156623	0.25973	0.32391	0.209355	0.405665	11.6515	0.679004
hsa-miR-224-5p	0.697709	1.08678	1.75168	0.0441974	0.0237588	0.128207	0.0621445	0.2024	0.0836404	0.129985	0.154199	0.0763562	0.104559	11.666	0.672214
hsa-miR-130a-3p	1.12196	1.05481	1.27397	0.0747946	0.0598051	0.101176	0.733639	1	0.34081	0.235602	0.122609	0.106035	0.0851511	11.743	0.637277
hsa-miR-26a-5p	1.70154	0.900583	0.288358	0.358203	0.0480965	0.0335632	0.567817	0.524039	0.00665089	0.426382	0.184425	0.30997	0.331015	11.8645	0.585805
hsa-miR-1183	15.677	0.733711	12.6979	10.7731	0.418592	10.1494	0.918642	1	1	2.01131	1.94338	0.584802	2.02223	11.87	0.583576
hsa-miR-27a-3p	0.334273	0.86824	0.503199	0.0170224	0.0755137	0.0236275	0.00195949	0.669391	0.00676272	0.216717	0.303188	0.2207	0.122641	11.9455	0.553821
hsa-miR-328-3p	0.650332	0.874971	1.32545	0.125942	0.0103596	0.232328	0.326807	0.0203863	0.888787	0.0584484	0.622769	0.0631206	0.45142	12.007	0.530709
hsa-miR-320a-3p	1.06142	1.09956	5.17046	0.0856435	0.13712	0.868645	1	1	0.122248	0.129477	0.172641	0.303808	0.424463	12.141	0.483636
hsa-miR-17-5p	0.799687	1.12146	1.60851	0.0397925	0.0546999	0.410186	0.111811	0.46961	0.828586	0.460753	0.3441	0.446827	0.258121	12.153	0.479629
hsa-miR-152-3p	0.857069	0.936338	0.481395	0.052813	0.0064141	0.0566646	0.341132	0.0299969	0.0351867	0.011518	0.146786	0.0225539	0.28605	12.189	0.467809
hsa-miR-106a-5p	0.915375	1.27055	1.80636	0.0881811	0.0688739	0.541901	1	0.177353	0.825442	0.594694	0.352004	0.45911	0.212384	12.1905	0.467323
hsa-let-7b-5p	1.99125	1.36255	1.218	0.380523	0.214979	0.304805	0.363479	0.701281	1	0.47069	0.269113	0.12125	0.417648	12.2005	0.464095
hsa-miR-197-3p	0.778991	0.93823	1.83993	0.143759	0.0689886	0.336466	0.792095	1	0.389766	0.0563562	0.574323	0.202337	0.468245	12.26	0.445344
hsa-miR-484	0.923298	1.35261	6.33972	0.079631	0.132074	0.841875	1	0.348953	0.0719025	0.167716	0.320346	0.390049	0.432579	12.3745	0.411365
hsa-miR-16-5p	1.08785	1.09596	2.85972	0.082198	0.0976527	0.348582	1	1	0.100151	0.245044	0.10403	0.0590667	0.399881	12.397	0.404999
hsa-miR-29c-3p	1.84687	1.43326	0.358271	0.0984492	0.117312	0.0968408	0.0397386	0.198375	0.0660695	0.11666	0.0511467	0.307235	0.605237	12.412	0.400811
hsa-miR-657	1.35531	1.04061	17.5173	0.246579	0.157101	9.52958	0.85891	1	0.675556	0.137924	0.647665	0.480465	2.50688	12.5825	0.356134
hsa-miR-302c-3p	6558.45	11.5513	4907.88	5354.54	6.59013	3999.7	1	0.751532	1	2.5758	5.3556	1.14846	2.50518	12.652	0.339384
hsa-miR-106b-5p	0.873813	0.981581	0.639087	0.0753956	0.119752	0.157751	0.708516	1	0.448166	0.283192	0.0628985	0.0791749	0.540179	12.9475	0.276527
hsa-miR-1267	1.77314	11.5516	104.023	1.44439	3.88576	44.2322	1	0.339224	0.435684	1.37367	4.88279	2.4778	5.66817	13.0545	0.25676
hsa-miR-331-3p	1.67635	0.995007	0.249916	0.282003	0.038213	0.0381048	0.415797	1	0.00771228	0.254326	0.200754	0.243327	0.219592	13.1365	0.242573
hsa-miR-27b-3p	0.473467	0.859858	0.803981	0.00064438	0.0754571	0.131749	4.49318e-06	0.613195	0.825573	0.322745	0.324249	0.344204	0.11507	13.162	0.238323
hsa-miR-376a-3p	0.698713	1.1035	1.5179	0.0672029	0.0854244	0.401061	0.138968	1	0.977115	0.203157	0.127203	0.089536	0.573343	13.172	0.236677
hsa-miR-210-3p	2.419	1.02377	1.30907	0.36537	0.0676553	0.35373	0.181075	1	1	0.457131	0.24798	0.34733	1.04316	13.229	0.227508
hsa-let-7a-5p	3.94358	1.20333	1.99212	1.50221	0.326149	1.14975	0.567383	1	1	0.989891	0.437907	0.375438	0.769825	13.245	0.224999
hsa-miR-10a-5p	1.45321	0.905546	0.0860398	0.247787	0.0887878	0.0335945	0.626699	1	0.00404504	0.438909	0.2684	0.234039	1.31056	13.256	0.22329
hsa-miR-367-3p	2.84761	306.147	8342.56	1.23482	244.566	6635.47	0.819748	1	1	2.49779	1.16323	3.29217	3.43229	13.2845	0.218922
hsa-miR-30a-5p	1.55478	0.885526	0.951656	0.270782	0.0613394	0.138497	0.531063	0.608968	1	0.296835	0.195157	0.238401	0.137171	13.3795	0.204971
hsa-let-7c-5p	1.74559	1.06364	0.274333	0.376758	0.126894	0.000323031	0.55919	1	5.94479e-07	0.264369	0.261545	0.0386643	0.266505	13.4355	0.197167
hsa-miR-193a-5p	0.858084	0.848215	2.29315	0.130547	0.114496	0.41605	1	0.948297	0.26937	0.322051	0.310904	0.489864	0.308303	13.494	0.189332
hsa-miR-523-3p	5.77718	1.1328	572.314	4.38464	0.607905	432.601	1	1	0.952453	3.46999	3.48807	0.957569	1.10155	13.495	0.189201
hsa-let-7e-5p	2.34145	1.08317	0.896106	0.698276	0.273581	0.522636	0.584038	1	1	0.918928	0.864758	0.419532	0.791058	13.56	0.180866
hsa-miR-365a-3p	0.873455	0.889639	2.71008	0.105078	0.024236	0.541486	1	0.134989	0.261988	0.245583	0.445104	0.189062	0.484638	13.6445	0.170577
hsa-miR-331-5p	691.522	26.8371	1.51842	479.296	20.3193	0.439002	0.859092	0.994187	1	3.05667	1.19445	5.73712	2.32775	13.6885	0.165453
hsa-miR-22-3p	0.909968	0.981982	2.93843	0.00915796	0.109061	1.46301	0.0305666	1	0.948888	0.237573	0.242337	0.0503078	1.44428	13.741	0.15954
hsa-miR-25-3p	0.836866	0.849865	1.04547	0.067303	0.0640251	0.231284	0.408795	0.431031	1	0.489024	0.311687	0.315976	0.184918	13.746	0.158988
hsa-miR-409-3p	0.993319	1.11996	6.4675	0.166477	0.270026	2.27738	1	1	0.415132	0.390356	0.129249	0.178309	0.733133	13.8305	0.149944
hsa-miR-138-5p	1.03552	1.04777	2.88294	0.1697	0.100984	0.745311	1	1	0.382234	0.122533	0.366748	0.198803	0.611599	13.88	0.144886
hsa-miR-886-3p	2.35515	1.11756	1.80104	0.424392	0.0882284	0.326708	0.256984	0.942747	0.4013	0.459637	0.381118	0.532087	0.937151	14.0345	0.130172
hsa-miR-296-5p	0.724685	0.770752	0.561651	0.0552844	0.108937	0.102854	0.11411	0.510023	0.152669	0.15898	0.348445	0.188298	0.445	14.0755	0.126525
hsa-miR-26b-5p	1.36791	0.970796	0.360664	0.203319	0.0199018	0.0601771	0.636266	0.839895	0.0262301	0.201034	0.203922	0.225372	0.309579	14.0885	0.12539
hsa-miR-149-5p	0.147954	0.974911	2.90388	0.0276059	0.0688375	0.535451	0.00314425	1	0.212399	0.122893	0.431733	0.122752	0.599417	14.1275	0.122046
hsa-miR-28-5p	1.85308	1.02852	0.0682451	0.13771	0.0107591	0.00759525	0.0752467	0.353151	0.000199324	0.112437	0.119539	0.134763	0.285285	14.14	0.120993
hsa-miR-483-5	1.04174	1.26436	2.23247	0.304197	0.166428	0.35065	1	0.759381	0.21684	0.287389	1.09178	0.0342148	0.115577	14.201	0.115984
hsa-miR-28-3p	1.26726	1.04957	0.679209	0.0953334	0.146587	0.160416	0.32152	1	0.550617	0.263687	0.278056	0.248516	0.323982	14.286	0.109347
hsa-miR-15b-5p	1.19155	0.994353	0.397649	0.0889095	0.0485544	0.0411367	0.492049	1	0.0138949	0.113156	0.250408	0.00941623	0.181446	14.317	0.107023
hsa-miR-195-5p	1.23721	1.04565	0.541551	0.0624904	0.0945998	0.100945	0.188762	1	0.135658	0.234206	0.192621	0.182202	0.74598	14.3235	0.106542
hsa-miR-31-3p	0.763345	1.06309	0.875147	0.0910594	0.0313795	0.124143	0.364877	0.546189	1	0.105126	0.218506	0.156772	0.272162	14.366	0.103449
hsa-miR-370-3p	0.892356	1.0455	1.01247	0.109819	0.0303137	0.163181	1	0.816471	1	0.0827327	0.252482	0.0691584	0.474023	14.4125	0.100168
hsa-miR-1260a	1.15117	1.4821	2.94252	0.5376	0.475342	1.21323	1	1	0.751508	0.40355	0.840514	0.942953	1.58884	14.4125	0.100168
hsa-miR-143-3p	0.881036	0.955503	0.700418	0.0770898	0.121724	0.0708523	0.788274	1	0.154919	0.361242	0.43107	0.698099	0.313669	14.5425	0.0915366
hsa-miR-181a-5p	1.51222	0.930607	0.425963	0.35043	0.0470637	0.0546715	0.843946	0.834914	0.0268474	0.694945	0.343571	0.607337	0.971537	14.5825	0.0890335
hsa-miR-148a-3p	0.862385	1.07771	1.37646	0.0522881	0.0772676	0.291314	0.357354	1	0.976312	0.24705	0.230895	0.175421	0.340686	14.5955	0.0882349
hsa-miR-23a-3p	0.619257	1.00336	2.26123	0.0400232	0.071337	0.364985	0.0326104	1	0.223521	0.231266	0.18793	0.158444	0.320601	14.6325	0.0860007
hsa-miR-361-5p	0.544997	0.950762	1.15754	0.0316521	0.0679121	0.10981	0.0144132	1	0.863507	0.169903	0.0204343	0.0342928	0.116437	14.6635	0.0841725
hsa-miR-532-5p	0.723413	0.980206	3.06863	0.0488209	0.0680213	0.521995	0.0893161	1	0.174521	0.20724	0.0950094	0.170763	0.268338	14.859	0.0735053
hsa-miR-130b-3p	0.805531	0.992352	3.17952	0.0827471	0.0316737	0.20452	0.42951	1	0.0260722	0.274856	0.289015	0.317064	0.107376	14.9	0.0714457
hsa-miR-663b	0.353335	0.839674	20.7499	0.0590853	0.190893	7.07615	0.0247357	1	0.323922	0.385055	0.679357	0.845052	1.12833	14.9035	0.0712727
hsa-miR-335-5p	0.692875	0.948692	0.315442	0.113024	0.00223309	0.0237869	0.338828	0.00566674	0.00361569	0.64042	0.620077	0.643366	0.825491	14.9595	0.0685591
hsa-miR-29b-3p	3.71911	0.90151	0.153682	0.47846	0.0749259	0.00893531	0.0887852	0.957563	0.00033435	0.0930464	0.26211	0.126272	0.103388	15.1175	0.0614472
hsa-miR-660-5p	0.725699	0.944961	1.62595	0.03339	0.0668673	0.279809	0.0434886	1	0.464212	0.239257	0.145508	0.0676522	0.390229	15.134	0.0607485
hsa-miR-93-5p	0.564807	0.997604	1.48555	0.016558	0.0809541	0.263953	0.00433342	1	0.621626	0.243181	0.261799	0.441774	0.277917	15.1355	0.0606853
hsa-miR-662	64.8601	7.95937	121.011	49.0217	3.58125	97.0766	0.967466	0.574338	1	2.05569	1.92447	0.608442	3.04943	15.141	0.0604545
hsa-miR-324-5p	0.857176	0.991314	0.37874	0.0631348	0.0904335	0.130312	0.456176	1	0.123872	0.0385085	0.147156	0.240956	1.1718	15.3055	0.0539397
hsa-miR-601	5.29564	18.1789	5.34613	2.87827	13.0176	2.2767	0.822378	0.953264	0.589432	1.44341	3.13512	1.01922	1.88564	15.314	0.0536229
hsa-miR-342-3p	0.810807	1.02163	2.79685	0.0922157	0.167126	0.436697	0.529965	1	0.1629	0.31303	0.131662	0.214976	0.68335	15.3585	0.0519941
hsa-miR-146b-5p	12.1997	1.18934	1.43951	2.81719	0.0990695	0.131105	0.173515	0.588433	0.235893	0.5248	0.207939	0.365308	0.576916	15.3715	0.0515277
hsa-miR-654-5p	0.908836	0.681282	1.54938	0.287371	0.0434042	0.162525	1	0.0541365	0.232451	0.397685	0.616953	0.312971	0.631045	15.4685	0.0481771
hsa-miR-886-5p	1.41316	1.15613	1.49692	0.194435	0.191337	0.188538	0.502539	1	0.356506	0.647036	0.428926	0.637811	0.905375	15.4695	0.0481438
hsa-miR-636	565.288	163.917	28029.5	457.835	133.039	19886.1	1	1	0.882262	0.507465	4.60261	4.75234	6.41372	15.6145	0.0435402
hsa-miR-30d-3p	1.32901	0.957736	1.11279	0.252035	0.152452	0.164016	0.965168	1	1	0.451146	0.123364	0.100121	0.0632999	15.7955	0.0384064
hsa-miR-374a-5p	1.79328	1.15919	0.38705	0.451731	0.256021	0.0557605	0.663469	1	0.024523	0.293532	0.435619	0.537284	0.114837	15.7965	0.0383798
hsa-miR-1233-3p	1.45743	0.549999	2.90789	0.963205	0.324139	1.18526	1	0.898386	0.746253	1.84114	0.820778	1.17831	1.19207	15.8155	0.0378777
hsa-miR-411-5p	2.2498	1.08829	0.185262	0.310479	0.053276	0.0526609	0.169596	0.718004	0.0124552	0.288296	0.248697	0.410842	0.888731	15.8815	0.0361839
hsa-miR-140-5p	1.24358	1.31082	0.224307	0.312232	0.0670095	0.0693901	1	0.13041	0.0237226	0.0167597	0.60166	0.13554	0.937983	15.916	0.0353289
hsa-miR-34c-5p	0.911152	1.07169	0.720941	0.0678787	0.126096	0.0536273	0.962226	1	0.105008	0.697506	0.788962	0.420172	0.526463	15.9565	0.0343509
hsa-let-7g-5p	1.3685	1.07497	0.626102	0.251809	0.101242	0.0374006	0.842738	1	0.0295743	0.324397	0.191155	0.280365	0.46662	16.005	0.0332153
hsa-miR-186-5p	0.683758	1.06979	1.46633	0.0329729	0.0906167	0.264675	0.032091	1	0.66043	0.22861	0.191539	0.0261582	0.344685	16.0335	0.0325656
hsa-miR-423-5p	0.840104	0.794965	5.88055	0.0942266	0.0809309	0.810013	0.695404	0.380492	0.079371	0.190281	0.389542	0.415663	0.485711	16.1205	0.0306598
hsa-miR-30a-3p	0.461971	0.793638	0.517437	0.0676772	0.182847	0.148375	0.0463698	1	0.248841	0.606562	0.258457	0.0446791	0.513423	16.1395	0.0302587
hsa-miR-199b-5p	0.478269	0.906239	0.696084	0.113614	0.0985658	0.0815456	0.132882	1	0.195143	0.128474	0.612977	0.168655	0.317216	16.1575	0.0298835
hsa-miR-103a-3p	2.13289	1.08966	1.84602	0.498057	0.139601	0.305533	0.452279	1	0.328283	0.385297	0.764265	0.230497	0.345709	16.1785	0.0294517
hsa-miR-424-5p	2.242	1.76523	0.282357	0.594396	0.567592	0.136457	0.515548	0.929963	0.102917	0.526214	0.376688	0.48062	1.16121	16.2015	0.0289858
hsa-miR-30e-3p	0.537731	0.843584	0.604405	0.141369	0.177561	0.16774	0.246485	1	0.427129	0.357525	0.515265	0.39384	0.602238	16.2245	0.0285274
hsa-miR-19a-3p	0.941618	1.05774	0.97225	0.069988	0.069682	0.33939	1	1	1	0.336084	0.270587	0.307151	0.566612	16.2465	0.0280957
hsa-miR-615-3p	3.55609	0.961818	1635.75	2.33156	0.0872732	1329.11	1	1	1	0.248971	1.58926	0.379005	4.25776	16.2765	0.0275175
hsa-miR-212-3p	1.14592	1.08826	2.31819	0.127775	0.0354948	0.213141	1	0.392241	0.0754856	0.140649	0.199005	0.141101	0.381588	16.281	0.0274318
hsa-miR-410-3p	0.93463	1.0459	2.14154	0.123715	0.169265	0.444049	1	1	0.371482	0.252595	0.0941362	0.222247	0.231998	16.3585	0.0259971
hsa-miR-135b-3p	2.28285	1.43806	4.59395	0.654396	0.652095	2.40289	0.567018	1	0.820143	0.635221	0.57155	0.470546	1.69248	16.419	0.0249294
hsa-miR-10b-3p	0.82946	0.992773	1.63839	0.0554993	0.0795524	0.175011	0.274766	1	0.202865	0.154035	0.188871	0.0861099	0.298105	16.4925	0.0236912
hsa-miR-494-3p	0.769408	1.01669	3.52137	0.110008	0.0444067	0.517508	0.513081	1	0.118918	0.0922697	0.33633	0.184971	0.337112	16.5125	0.023365
hsa-miR-520c-3p	24.8975	107.61	906.26	16.2676	87.6255	714.371	0.838744	1	0.997982	1.46043	2.41259	6.33861	4.41104	16.5155	0.0233165
hsa-miR-95-3p	1.08336	0.981343	2.07242	0.0900445	0.15389	0.693793	1	1	0.786605	0.856071	1.04731	1.27463	0.12512	16.5175	0.0232842
hsa-miR-34a-3p	0.755769	0.980503	1.05416	0.149873	0.036175	0.125934	0.734241	1	1	0.395187	0.114863	0.351432	0.630794	16.531	0.0230673
hsa-miR-301a-3p	0.839478	0.977472	1.39285	0.108068	0.0353208	0.422621	0.827271	1	1	0.188256	0.167185	0.117636	0.885735	16.574	0.0223899
hsa-miR-1291	0.990408	0.759265	0.557558	0.0860743	0.0836671	0.169439	1	0.307635	0.36204	0.237925	0.124678	0.195491	0.651989	16.6615	0.0210723
hsa-miR-29a-5p	1.27441	0.964385	0.217681	0.166267	0.119166	0.0187038	0.721944	1	0.00171333	0.230675	0.208251	0.0806469	0.4451	16.6735	0.0208978
hsa-miR-7-1-3p	0.968314	1.0501	1.13452	0.0796165	0.048744	0.151082	1	1	1	0.0603338	0.27129	0.151871	0.351432	16.682	0.020775
hsa-miR-532-3p	0.758686	0.977508	1.36922	0.0352744	0.0934278	0.017524	0.0621186	1	0.00673514	0.152482	0.0587664	0.124451	0.130466	16.704	0.0204606
hsa-miR-204-5p	0.946315	1.17589	1.24399	0.177187	0.0219826	0.180181	1	0.0457917	0.925212	0.919845	0.873439	0.900624	0.516637	16.7045	0.0204535
hsa-miR-744-5p	0.653763	1.02769	0.629638	0.0687843	0.181101	0.122595	0.111822	1	0.282972	0.34634	0.133509	0.260172	0.195585	16.735	0.0200256
hsa-miR-125a-5p	0.705654	0.930928	0.0684242	0.068909	0.0962514	0.0245998	0.15203	1	0.00208975	0.384663	0.298287	0.371252	1.16182	16.7615	0.0196612
hsa-miR-939-5p	0.361818	1.59922	6.55281	0.0826751	0.605278	1.9036	0.0491149	1	0.300524	0.334572	0.273474	1.90087	0.876178	16.7615	0.0196612
hsa-miR-134-5p	0.859243	1.0017	1.25067	0.172697	0.128337	0.110343	1	1	0.453178	0.230751	0.399876	0.524218	0.384144	16.7735	0.0194983
hsa-miR-199a-5p	0.453501	0.919101	0.635268	0.060872	0.155975	0.211367	0.0365413	1	0.679693	0.118559	0.249481	0.386649	0.923195	16.8445	0.018562
hsa-miR-590-5p	1.02809	1.30391	1.0011	0.0654765	0.119044	0.326922	1	0.375753	1	0.191347	0.0254945	0.221641	1.10337	16.9135	0.0176951
hsa-miR-770-5p	1.46924	9.30772	L	0.616967	7.34065	NA	1	1	NA	4.25701	2.98325	2.17607	NA	17.063	0.0159532
hsa-miR-34b-3p	1.2204	1.01866	2.95494	0.33592	0.0714771	0.853487	1	1	0.447342	0.747329	0.158354	0.623571	0.212806	17.2115	0.0143928
hsa-miR-379-5p	2.0926	1.1631	3.01102	0.367504	0.150671	1.62128	0.290884	1	1	0.393643	0.227063	0.0853865	0.934501	17.2355	0.0141554
hsa-let-7d-5p	3.33584	1.16328	1.68952	0.901618	0.268115	0.798153	0.366781	1	1	0.669849	0.642246	0.186376	0.752985	17.3455	0.0131162
hsa-miR-455-3p	2.13817	1.06482	1.93251	0.324771	0.106664	0.137284	0.217977	1	0.0629805	0.600768	0.225012	0.766625	0.573907	17.409	0.0125514
hsa-miR-512-3p	4.96368	1.21425	L	1.49687	0.198905	NA	0.353755	1	NA	1.6264	0.828575	1.47984	NA	17.419	0.0124647
hsa-miR-452-5p	0.958644	1.12601	1.07367	0.11496	0.0478294	0.0284745	1	0.356769	0.367558	0.207081	0.202025	0.106513	0.144113	17.4805	0.0119445
hsa-miR-424-3p	1.24201	0.947314	5.43929	0.246143	0.138695	1.17128	1	1	0.18929	0.290971	0.484531	0.42601	0.775389	17.4935	0.0118374
hsa-miR-22-5p	1.09949	0.956671	0.798485	0.0994076	0.129846	0.0507531	1	1	0.173914	0.261701	0.0893419	0.269024	0.148356	17.6935	0.010305
hsa-miR-345-5p	0.433741	1.40814	5.36542	0.0478293	0.288514	0.633175	0.0211768	0.878376	0.0611883	0.236537	0.0859082	0.36883	0.500227	17.7495	0.00991268
hsa-miR-324-3p	0.695272	1.12946	2.03568	0.0517372	0.0237035	0.557949	0.0829091	0.0957853	0.613675	0.153508	0.272034	0.205534	0.648989	17.784	0.00967845
hsa-miR-661	1.5227	1.34455	23.122	0.238146	0.0893059	11.1816	0.478158	0.183268	0.559414	0.602959	0.76901	0.559968	1.50865	17.7995	0.00957503
hsa-miR-215-5p	1.54372	1.20895	4.18856	0.122893	0.137457	1.53172	0.142435	0.803556	0.518484	0.343834	0.394586	0.0837306	1.18709	17.924	0.00878338
hsa-miR-551b-5p	1.35733	5.5934	L	0.910159	4.40445	NA	1	1	NA	2.33034	2.1719	0.858192	NA	18.013	0.00825791
hsa-miR-155-5p	3.04317	1.26221	2.31745	0.488497	0.198936	0.857015	0.158058	0.954597	0.792166	0.815805	0.745295	0.601445	0.351639	18.1765	0.00737313
hsa-miR-128-3p	0.527469	0.916902	3.7033	0.0590664	0.0959408	0.467287	0.0458042	1	0.0858124	0.333007	0.159471	0.242312	0.121286	18.191	0.00729939
hsa-miR-330-3p	0.831279	0.778687	1.12105	0.311206	0.135245	0.126989	1	0.7302	1	0.649397	0.329117	0.199695	0.52866	18.281	0.00685795
hsa-miR-323a-3p	0.828458	1.01324	3.55056	0.185503	0.0855691	0.787055	1	1	0.250419	0.339524	0.409247	0.46228	0.39991	18.338	0.00659228
hsa-miR-501-5p	1.22133	1.36971	L	0.165124	0.210965	NA	0.936272	0.665366	NA	0.177496	0.211191	0.266003	NA	18.341	0.00657858
hsa-miR-151a-3p	0.884068	0.985735	0.8674	0.172372	0.200457	0.28312	1	1	1	0.379043	0.279576	0.17446	0.924605	18.3665	0.00646332
hsa-miR-455-5p	3.05964	1.1225	1.41441	0.479162	0.0244948	0.422218	0.150274	0.113211	1	0.553839	0.233355	0.598774	1.07262	18.4075	0.00628223
hsa-miR-708-5p	1.24333	1.03597	1.48357	0.149042	0.104807	0.837538	0.732429	1	1	0.750173	0.771466	0.614101	0.875374	18.421	0.00622372
hsa-miR-485-3p	0.998376	0.97501	16.865	0.126325	0.114907	3.58001	1	1	0.142002	0.182077	0.491263	0.223805	0.671108	18.4805	0.00597226
hsa-miR-185-5p	0.483058	0.899052	1.32106	0.0438509	0.0446264	0.387993	0.0213568	0.456216	1	0.29753	0.096014	0.190317	0.542815	18.4955	0.00591048
hsa-miR-491-5p	1.20832	1.16835	11.4339	0.082662	0.102697	8.22753	0.383775	0.728468	0.997147	0.0738119	0.154217	0.182801	2.16593	18.506	0.00586762
hsa-miR-222-5p	1.93948	0.955507	0.739326	0.396482	0.0169295	0.254764	0.423928	0.358191	1	0.271988	0.85317	0.235928	1.34084	18.5195	0.00581297
hsa-miR-766-3p	1.2114	1.48406	13.7343	0.254916	0.0562627	2.98593	1	0.0397253	0.152475	0.689803	0.520934	0.617713	0.952085	18.5325	0.00576083
hsa-miR-659-3p	13.5259	1.05305	8.55089	4.90115	0.159262	3.29421	0.37508	1	0.446839	0.258031	1.21896	0.19126	1.04382	18.5675	0.00562275
hsa-miR-146a-5p	0.78412	2.2514	5.27715	0.146603	0.50871	2.09735	0.836254	0.399162	0.534772	1.50305	1.10099	1.05124	1.25718	18.5715	0.00560719
hsa-miR-487b-3p	0.652383	1.00665	2.36026	0.00497437	0.090182	0.0267031	0.000614133	1	0.00115545	0.124283	0.142071	0.163318	0.114322	18.719	0.00506224
hsa-miR-203a-3p	2.71779	1.90042	6.32518	1.02981	0.711849	3.64519	0.711719	1	0.844532	0.925536	0.223192	1.28856	1.62781	18.7595	0.00492211
hsa-miR-15a-5p	1.76184	1.21655	1.06426	0.202902	0.0695888	0.0530358	0.192538	0.268824	1	0.158929	0.168832	0.0273531	0.154025	18.8345	0.00467277
hsa-miR-148b-3p	1.16644	1.3115	1.23259	0.130748	0.0754566	0.170667	0.992965	0.161917	0.918281	0.164614	0.423101	0.0975739	0.287776	18.8415	0.00465015
hsa-miR-505-3p	1.14762	1.3123	3.06963	0.0572069	0.235408	0.24109	0.369187	0.947496	0.0398988	0.553522	0.676875	0.486982	0.408785	18.936	0.00435531
hsa-miR-433-3p	1.29981	1.08414	12.3682	0.336431	0.229213	5.61742	1	1	0.540933	0.123308	0.515287	0.379903	0.957215	18.9425	0.00433573
hsa-miR-193b-5p	1.151	0.972941	6.85796	0.190611	0.234519	2.65697	1	1	0.474837	0.0817595	0.321455	0.544611	1.13556	18.9915	0.00419095
hsa-miR-539-5p	1.2576	1.20153	0.605888	0.267821	0.115451	0.112572	1	0.669015	0.218374	0.0375329	0.512647	0.192407	0.505876	19.0315	0.00407635
hsa-miR-337-5p	0.651891	0.906243	1.48946	0.0406155	0.0692501	0.116038	0.0400236	0.925399	0.155606	0.240366	0.267411	0.089407	0.136968	19.041	0.00404959
hsa-miR-129-2-3p	0.80889	0.712248	21.8404	0.152092	0.102497	14.0994	1	0.320742	0.832347	0.867471	0.486882	1.20185	2.25819	19.0835	0.00393204
hsa-miR-339-3p	0.424071	0.862543	2.38415	0.0906358	0.0490835	0.93387	0.071648	0.322085	0.829512	0.168842	0.333198	0.0575213	0.813823	19.1185	0.00383779
hsa-miR-543	0.931734	0.947655	4.698	0.170061	0.11911	1.20869	1	1	0.276843	0.0998014	0.372804	0.238825	0.552142	19.157	0.00373673
hsa-miR-638	1.59076	1.12867	14.3751	0.453678	0.14967	5.04424	0.967922	1	0.352963	0.202294	0.640506	0.181331	0.950791	19.203	0.00361947
hsa-miR-20b-5p	1.62544	2.0517	1.71262	0.396342	0.314006	0.714601	0.765881	0.23627	1	1.14567	0.433564	1.02112	0.823588	19.206	0.00361195
hsa-miR-874-3p	0.586253	1.72886	8.64717	0.270258	0.225531	0.510342	0.796338	0.25163	0.0132725	1.08285	0.148999	1.43373	1.1748	19.2235	0.0035684
hsa-miR-942-5p	0.909427	1.01395	0.98429	0.0700675	0.151372	0.317154	0.975983	1	1	0.19987	0.0600354	0.262042	0.675547	19.572	0.00280262
hsa-miR-381-3p	0.809322	0.939116	1.54561	0.191622	0.160008	0.283625	1	1	0.582878	0.400552	0.806127	0.0937696	0.621705	19.683	0.00259508
hsa-miR-483-3p	1.11254	1.60294	34.9122	0.428433	0.633952	11.9064	1	1	0.31299	0.870472	1.09003	1.01329	0.803437	19.7005	0.00256379
hsa-miR-140-3p	0.696891	0.799657	0.90918	0.167334	0.125789	0.2919	0.635331	0.756719	1	0.362556	0.451863	0.187496	0.585567	19.7005	0.00256379
hsa-miR-502-3p	0.733561	0.942137	1.60092	0.0761804	0.0944594	0.327042	0.218764	1	0.622629	0.427758	0.154881	0.277391	0.398598	19.754	0.00247045
hsa-miR-125b-1-3p	0.740953	0.8082	1.49954	0.0267584	0.0775567	0.184982	0.0315064	0.395747	0.342376	0.108193	0.188625	0.344969	0.395947	19.8355	0.00233476
hsa-miR-671-3p	0.39683	0.81138	3.31821	0.0485824	0.138497	1.29003	0.0192752	0.91902	0.642491	0.219914	0.334706	0.647626	0.790809	19.8375	0.00233153
hsa-miR-500a-5p	1.381	1.01754	1.92219	0.288418	0.0381075	0.343236	0.952158	1	0.345299	0.0677267	0.442479	0.0433763	0.405624	19.853	0.00230661
hsa-miR-190a-5p	2.76155	0.79677	1.43224	1.15197	0.11023	0.7993	0.797516	0.61963	1	0.596964	1.03001	0.590306	1.62247	19.894	0.00224198
hsa-miR-432-3p	0.618633	1.0253	1.69495	0.0973878	0.261098	0.446722	0.178365	1	0.780156	0.388523	0.0956797	0.31192	0.649595	19.9485	0.00215887
hsa-miR-889-3p	0.75287	0.975467	1.93462	0.088797	0.202739	0.616498	0.325489	1	0.806302	0.390436	0.23321	0.195193	0.785443	20.023	0.00205022
hsa-miR-214-5p	0.384262	1.08603	2.5587	0.0735071	0.258304	0.209562	0.0418622	1	0.0528005	0.414129	0.851024	0.17636	0.433673	20.1515	0.0018755
hsa-miR-642a-5p	1.18249	0.721595	0.261452	0.100014	0.0451825	0.0259125	0.628818	0.076024	0.00368623	0.291318	0.337289	0.381419	0.182825	20.1915	0.00182422
hsa-miR-1290	0.761833	1.11404	21.7801	0.128148	0.179376	11.5778	0.612587	1	0.643594	0.197395	0.319806	0.288123	1.15695	20.236	0.00176881
hsa-miR-597-5p	0.789839	1.1555	2.13911	0.0236101	0.246728	0.698021	0.0371606	1	0.732858	0.363979	0.417221	0.371053	1.25939	20.2735	0.00172342
hsa-miR-652-3p	0.863815	0.970681	1.0413	0.142087	0.0752595	0.356898	1	1	1	0.0967825	0.434051	0.233046	0.956121	20.2995	0.00169264
hsa-miR-150-5p	5.16624	0.998287	25.0386	2.50492	0.339677	11.6978	0.714505	1	0.528673	0.894145	1.89507	0.547089	2.26616	20.366	0.00161639
hsa-miR-548b-5p	1.40565	1.07688	5.5851	0.827871	0.0876266	1.44902	1	1	0.2611	0.756572	1.75161	0.77268	0.826761	20.366	0.00161639
hsa-miR-576-3p	0.766218	1.01908	0.923713	0.00662132	0.0421108	0.249986	0.00240363	1	1	0.338704	0.331244	0.303592	0.823248	20.464	0.00151024
hsa-miR-650	1.18642	0.983186	14.7919	0.35354	0.177471	0.703708	1	1	0.00777972	0.418316	1.34455	0.748816	0.533975	20.4705	0.00150345
hsa-miR-758-3p	0.736336	0.990868	10.786	0.136957	0.16671	3.73272	0.58224	1	0.359656	0.407576	0.811116	0.189665	1.57772	20.4895	0.00148378
hsa-miR-625-3p	0.674921	1.05119	10.8639	0.0695357	0.136188	2.84491	0.128509	1	0.222184	0.190526	0.198276	0.232385	0.654508	20.495	0.00147813
hsa-miR-493-3p	0.555551	1.00436	1.10764	0.0572023	0.0773711	0.318044	0.0484925	1	1	0.0792343	0.170026	0.211498	0.686574	20.4995	0.00147353
hsa-miR-1271-5p	0.665733	0.909361	1.5736	0.119802	0.078601	0.350875	0.324101	1	0.731153	0.458333	0.292689	0.22848	0.295032	20.542	0.00143075
hsa-miR-1303	0.847929	1.05559	25.8544	0.226229	0.206747	14.2825	1	1	0.671857	0.413392	0.923464	0.658933	1.39227	20.5545	0.00141841
hsa-miR-329-3p	0.858651	1.02661	1.22728	0.137892	0.158208	0.728057	1	1	1	0.348736	0.477268	0.207709	1.80675	20.6595	0.00131885
hsa-miR-497-3p	0.894672	1.11642	1.83215	0.162545	0.368242	0.48494	1	1	0.684908	0.659743	0.743629	0.202154	1.14165	20.6695	0.00130974
hsa-miR-136-3p	0.850447	1.14944	2.00519	0.1356	0.10337	0.326361	1	0.8555	0.273659	0.22291	0.172297	0.114053	0.170116	20.699	0.00128323
hsa-miR-133a-3p	6.06266	1.5943	84.6844	3.92353	0.38907	66.5251	0.977965	0.798632	1	0.793922	2.59009	0.154005	2.40704	20.726	0.00125943
hsa-miR-181c-5p	1.48482	0.978084	0.318337	0.335548	0.0126514	0.191144	0.856067	0.676071	0.211272	0.453564	0.693919	0.42666	2.10706	20.7585	0.00123138
hsa-miR-645	0.864951	0.65835	6.72086	0.242379	0.177055	3.74543	1	0.580277	0.79867	0.860304	0.679472	0.138863	1.39266	20.883	0.00112957
hsa-miR-572	1.00552	0.765606	8.7027	0.240878	0.125973	3.03763	1	0.611577	0.379925	0.130681	0.719769	0.484362	1.41115	20.9345	0.00108996
hsa-miR-99b-3p	0.761879	1.11382	7.32787	0.0846852	0.138049	3.14951	0.31989	1	0.546788	0.254082	0.244628	0.0844309	0.858662	20.9845	0.00105283
hsa-miR-124-3p	2.33194	0.905502	4.38949	1.09688	0.280004	2.13105	1	1	0.758061	0.377672	0.844074	0.398896	0.982368	21.114	0.000962446
hsa-miR-629-3p	0.672208	0.851565	2.31095	0.0797338	0.0224232	0.882317	0.163159	0.0662032	0.826971	0.256794	0.0775158	0.203457	0.824521	21.1645	0.000929339
hsa-miR-301b-3p	0.752731	1.32397	2.00087	0.0688633	0.206049	0.880957	0.208691	0.769516	1	0.121385	0.346687	0.337166	1.21562	21.1655	0.000928695
hsa-miR-655-3p	3.60149	1.21375	100.999	2.0936	0.233296	79.4971	1	1	1	0.83376	0.935075	0.420335	2.60028	21.1885	0.000914007
hsa-miR-198	2.80527	1.01549	L	1.22982	0.266943	NA	0.839533	1	NA	0.967351	1.05248	0.362967	NA	21.217	0.000896128
hsa-miR-21-3p	2.27814	1.16791	L	0.823803	0.110652	NA	0.782851	0.805324	NA	0.273131	1.23374	0.114863	NA	21.312	0.000839019
hsa-miR-579-3p	0.704215	0.902619	1.5973	0.102102	0.112961	0.170351	0.304087	1	0.21778	0.54999	0.528999	0.432993	0.816098	21.3305	0.00082833
hsa-miR-1226-5p	0.374825	0.660528	7.57851	0.148106	0.100037	4.06795	0.155402	0.23085	0.741717	0.341763	1.32589	0.612129	2.26847	21.3965	0.000791289
hsa-miR-1227-3p	0.442156	2.76589	5.49517	0.210338	1.95011	2.7058	0.352834	1	0.715609	0.493011	0.79616	1.73095	1.71462	21.49	0.000741633
hsa-miR-1255b-5p	0.560522	1.09634	9.14459	0.172018	0.227397	4.10994	0.37529	1	0.558057	0.812744	1.66171	0.955511	1.36887	21.6235	0.000676085
hsa-miR-141-3p	16.6698	5.73617	L	10.4241	2.33651	NA	0.814971	0.539624	NA	1.08047	0.776178	0.875789	NA	21.655	0.000661483
hsa-miR-1285-3p	0.492759	0.945888	6.61611	0.164734	0.095581	3.63552	0.27379	1	0.787221	1.09569	1.15038	0.861168	1.36371	21.852	0.000577053
hsa-miR-27a-5p	1.22664	1.04705	1.42564	0.272043	0.154056	0.812361	1	1	1	0.232415	0.583028	0.341738	1.2711	21.87	0.000569898
hsa-miR-380-5p	0.679274	1.06108	L	0.0917279	0.181053	NA	0.218874	1	NA	0.121598	0.47723	0.40702	NA	22.429	0.000386832
hsa-miR-27b-5p	1.09016	0.957012	L	0.253091	0.238539	NA	1	1	NA	0.774645	0.0819038	0.0262808	NA	22.539	0.000358433
hsa-miR-145-3p	0.798728	0.835134	1.14013	0.128558	0.171553	0.43061	0.773775	1	1	0.497813	0.473903	0.707623	1.0537	22.6005	0.000343475
hsa-miR-656-3p	0.886564	0.900366	15.0041	0.180326	0.167012	4.18451	1	1	0.236603	0.515069	0.0475885	0.40088	0.698493	22.655	0.000330742
hsa-miR-7-5p	1.59202	0.966578	12.3476	0.213136	0.0201985	7.10422	0.326558	0.719463	0.75386	0.408253	0.136563	0.400327	2.04423	22.7005	0.000320474
hsa-miR-616-5p	0.602004	0.790411	4.59181	0.120878	0.040864	0.696692	0.243511	0.107926	0.106874	0.214751	0.724242	0.32917	0.622724	22.778	0.000303712
hsa-miR-375-3p	4.40181	2.14344	L	2.41254	1.24885	NA	0.881807	1	NA	1.61625	0.362151	0.300773	NA	22.805	0.000298081
hsa-miR-520d-3p	1063.27	2.51318	66548.4	862.55	1.32448	53771.7	1	1	1	1.99274	5.99897	1.50691	4.90624	22.859	0.00028713
hsa-miR-154-3p	4.90746	1.06967	L	1.84603	0.337848	NA	0.505534	1	NA	0.742657	0.206122	0.603701	NA	22.869	0.000285147
hsa-miR-142-3p	5.44441	2.25436	97.7569	1.98787	1.24981	68.4171	0.464634	1	0.878673	1.1757	0.168225	0.744299	1.02866	23.011	0.000258418
hsa-miR-425-3p	0.521945	0.993154	13.678	0.202825	0.0830065	6.7062	0.427532	1	0.597771	0.190249	0.901046	0.0641479	1.4604	23.1305	0.000237875
hsa-miR-25-5p	2.29704	1.55278	L	0.827375	0.574133	NA	0.772469	1	NA	0.92714	1.67684	0.0626967	NA	23.155	0.00023387
hsa-miR-372-3p	1.06554	0.779147	L	0.26798	0.118689	NA	1	0.611535	NA	0.95439	1.428	0.58127	NA	23.169	0.000231611
hsa-miR-125a-3p	1.62355	1.37177	11.29	0.252541	0.613242	8.4392	0.396763	1	1	0.558641	0.334965	0.637955	2.08839	23.6125	0.000170315
hsa-miR-624-5p	1.17083	1.36349	L	0.302908	0.498309	NA	1	1	NA	0.468109	0.744003	0.620398	NA	23.719	0.000158195
hsa-miR-338-5p	0.830446	0.507752	22.4438	0.380546	0.253863	9.32332	1	0.576179	0.444438	3.0219	0.60166	0.449493	1.85675	24.043	0.000126374
hsa-miR-127-5p	2.966	1.99479	L	1.24525	0.223483	NA	0.765407	0.140831	NA	0.735258	1.20993	0.458531	NA	24.218	0.000111938
hsa-miR-16-1-3p	1.40916	1.26259	L	0.217497	0.14969	NA	0.602018	0.664429	NA	0.198555	0.600362	0.325656	NA	24.318	0.000104442
hsa-miR-148b-5p	0.917627	1.13959	L	0.260974	0.344203	NA	1	1	NA	0.70953	0.733392	0.196469	NA	24.389	9.94266e-05
hsa-miR-377-5p	0.546839	1.18943	L	0.182202	0.29629	NA	0.392112	1	NA	0.150688	0.87059	0.546389	NA	24.504	9.18088e-05
hsa-miR-548d-3p	L	0.966734	L	NA	0.254322	NA	NA	1	NA	0.860674	NA	0.541619	NA	24.89	7.02565e-05
hsa-miR-622	2.42631	2.48096	L	1.25444	0.850322	NA	1	0.671086	NA	0.480036	0.907645	0.628711	NA	25.486	4.64807e-05
hsa-miR-20a-3p	2.34677	0.913748	L	0.734824	0.119233	NA	0.624877	1	NA	0.222146	0.675373	0.134443	NA	25.525	4.52411e-05
hsa-miR-548c-3p	1.82865	0.684908	L	0.374967	0.142679	NA	0.473108	0.473621	NA	0.321123	0.667733	0.246612	NA	25.762	3.83874e-05
hsa-miR-641	L	1.73315	L	NA	0.517558	NA	NA	0.876931	NA	0.808794	NA	0.291773	NA	26.0075	3.23807e-05
hsa-miR-550a-5p	0.605903	0.727253	L	0.257034	0.170122	NA	0.794805	0.750197	NA	0.205019	1.06852	0.527402	NA	26.136	2.96213e-05
hsa-miR-570-3p	L	1.61443	L	NA	0.308118	NA	NA	0.552903	NA	1.24693	NA	1.50892	NA	26.5125	2.28174e-05
hsa-miR-516a-3p	0.65738	1.13978	7.33816	0.292605	0.601048	3.57364	1	1	0.654394	1.81784	2.77046	0.49064	1.02614	26.568	2.19563e-05
hsa-miR-29c-5p	1.31232	1.62517	L	0.20326	0.142878	NA	0.792622	0.145397	NA	0.491929	0.886684	0.687959	NA	27.038	1.58516e-05
hsa-miR-9-3p	2.60598	0.724604	L	0.659071	0.299948	NA	0.405324	1	NA	0.38585	0.805605	0.617023	NA	27.073	1.54717e-05
hsa-miR-135a-5p	123.19	6.63342	L	48.1192	2.55629	NA	0.379054	0.475173	NA	1.86979	0.204761	0.292745	NA	27.191	1.42566e-05
hsa-miR-26a-1-3p	1.30655	1.69997	L	0.490959	0.333237	NA	1	0.511457	NA	0.787086	0.503095	0.251762	NA	29.175	3.60391e-06
L = NOT DETECTED AND LOST WITH RESPECT TO C CONDITION
