# Supplementary material for: Joint Tissue Protective and Immune-Modulating miRNA Landscape of Mesenchymal Stromal Cell-Derived Extracellular Vesicles under Different Osteoarthritis-Mimicking Conditions
Source: Pharmaceutics. 2022 Jul 2;14(7):1400. doi: 10.3390/pharmaceutics14071400 (PMC9321932; doi:10.3390/pharmaceutics14071400)
Supplement: Supplementary file 1 [file pharmaceutics-14-01400-s001.zip › Supplementary Table S3 - Pharmaceutics.xlsx]

## Sheet: Foglio1
Genetic Weight (%)	15.5355	13.3197	11.5794	5.3684	5.04898	4.69619	3.82641	2.46313	2.40243	2.36525	2.03142	1.88883	1.40882	1.38462	1.24616	1.22986	1.05848	1.02953	0.937891	0.927547	0.884842	0.829028	0.780782	0.706123	0.679004	0.672214	0.637277	0.585805	0.583576	0.553821	0.530709	0.483636	0.479629	0.467809	0.467323	0.464095	0.445344	0.411365	0.404999	0.400811	0.356134	0.339384	0.276527	0.25676	0.242573	0.238323	0.236677	0.227508	0.224999
miRNAs	hsa-miR-24-3p	hsa-miR-520e-3p	hsa-miR-125b-5p	hsa-miR-21-5p	hsa-miR-222-3p	hsa-miR-193b-3p	hsa-miR-221-3p	hsa-miR-99a-5p	hsa-miR-100-5p	hsa-miR-30c-5p	hsa-miR-30b-5p	hsa-miR-92a-3p	hsa-miR-191-5p	hsa-miR-145-5p	hsa-miR-19b-3p	hsa-miR-99b-5p	hsa-miR-20a-5p	hsa-miR-31-5p	hsa-miR-29a-3p	hsa-miR-214-3p	hsa-miR-574-3p	hsa-miR-199a-3p	hsa-miR-218-5p	hsa-miR-127-3p	hsa-miR-34a-5p	hsa-miR-224-5p	hsa-miR-130a-3p	hsa-miR-26a-5p	hsa-miR-1183	hsa-miR-27a-3p	hsa-miR-328-3p	hsa-miR-320a-3p	hsa-miR-17-5p	hsa-miR-152-3p	hsa-miR-106a-5p	hsa-let-7b-5p	hsa-miR-197-3p	hsa-miR-484	hsa-miR-16-5p	hsa-miR-29c-3p	hsa-miR-657	hsa-miR-302c-3p	hsa-miR-106b-5p	hsa-miR-1267	hsa-miR-331-3p	hsa-miR-27b-3p	hsa-miR-376a-3p	hsa-miR-210-3p	hsa-let-7a-5p
Targets	FEN1		BMPR1B	RASGRP1	STAT5A	CCND1	CDKN1B	RAVER2	PLK1	UBE2I	CCNE2	ITGA5	TMC7	BNIP3	BACE1	RAVER2	HIF1A	RHOA	CDK6	EZH2	CUL2	MET	MBNL2	PRDM1	GRM7	KLK10	HOXA5	HMGA2		FOXO1	BACE1		ZNFX1	HLA-G	E2F1	CDC34	FOXO3	FIS1	BMI1	COL3A1	CDKN1A	ESR1	ITCH		ERBB2	NOTCH1	ACVR1C	HOXA9	CDK6
	CDK4		EIF4EBP1	CDC25A	CDKN1B	ESR1	BCL2L11	FGFR3	FGFR3	SERPINE1	SMAD1	ARID4B	IL1A	KLF5	PTEN	MTOR	TCEAL1	PPP2R2A	RAN	PTEN	RAC1	CD44	EFNA1	XBP1	JAG1	CXCR4	MAFB	HMGA1		PHB	ABCG2		CCL1	DNMT1	CDKN1A	RDH10	TUSC2	SMAD2	HMGA1	COL1A1	TLE1	CCND1	APP		FHIT	ST14	PIK3R1	TP53I11	MYC
	CCNA2		HMGA2	BCL2	SOD2	PLAU	BMF	SERPINE1	MMP13	SMAD1	BCL6	HIPK3	SOX4	SOX2	ATXN1	IGF1R	CCND1	LATS2	BACE1	MAP2K3	EGFR	MAPK9	NUP93	BCL6	MYC	CDC42	TAC1	CCNE2		ZBTB10	CD44		GPR137B	IRS1	HIPK3	IGF2BP1	NSUN5	ZEB1	ACVR2A	TDG	IGF2R	BMPR2	CDKN1A		E2F1	MMP13	IGF1R	PIM1	NKIRAS2
	AURKB		HMGA1	TM9SF3	MMP1	PRAP1	FOXO3	IGF1R	ATM	SNAI1	SOCS1	MYLIP	NDST1	KLF4	HIPK3	ARID3A	E2F1	FOXP3	DNMT3A	MAPK8	EP300	MAPK1	MRPS27	KMT5A	MYB	AP2M1	ATXN1	CCND2		MYT1	PTPRJ		NABP1	IGF1R	MYLIP	HMGA1	CD82		CDK6	SPARC		AKT1	E2F1		DOHH	ADORA2B	CDK2	HOXA1	ITGB3
	MYC		GLI1	RTN4	FOXO3	MCL1	KIT	MTOR	IGF1R	HSPA4	SNAI1	TP63	MDM4	MUC1	ARID4B		BMPR2	SELE	DNMT3B	POU4F2	RXRA	AKT1	EBP	MMP13	MET	NIT1	APP	CDK8		SP4	H2AFX		NPAT	TGFA	RB1	ANAPC1	BMF		CCND3	LAMC1		MICA	KAT2B		PHLPP1	CYP1B1	AGO2	FGFRL1	NF2
	E2F2		NKIRAS2	RPS7	CDKN1C	ETS1	HOXB5	AGO2	BMPR2	TGIF2	CAT	KAT2B	CDK6	MYO6	MYLIP		CDKN1A	CASR	COL4A2	PLXNB1	SMAD4	MAPK8	LAMB3	MAPK4	CDK4	FOSB	MEOX2	CDC6		SP3	MMP16		YES1	ITGA5	APP	MTPN	PMAIP1		CCND1	COL15A1		MAP3K1	VEGFA		NRP2	TRAPPC2B	SLC16A1	RAD52	NRAS
	NOTCH1		SMO	PLOD3	KIT	YWHAZ	CDKN1C	CAPNS1	CTDSPL	HDAC4	ATG12	ESR2	SATB1	CDKN1A	ESR1		TGFBR2	YY1	COL4A1	SRGAP1	TGFB1	MAPK14	LASP1	SKI	CCNE2	NCOA6	CSF1	PTEN		SP1	SFRP1		JAK1	CSF1	RUNX1	RPIA	MTHFD1		CCNE1	COL4A2		CXCL8	BCL2L11		HOTAIR	PPARG	TTK	NPTX1	KRAS
	DHFR		TP53	NCAPG	TMED7	SHMT2	TMED7	MTMR3	FLT1	SOCS3	RUNX2	TGFBR2	EGR1	STAT1	NCOA3		MAP3K12	RET	MCL1	ING4	CLTC	FUT4	IKBKB	SEPT7	MYCN	API5	HOXA10	EZH2		HIPK2	KCNH2		PTEN	CCKBR	ARID4B	ACTG1	FOXJ2		PURA	COL4A1		MTDH	RB1		ING5	EDNRA	SRSF11	EFNA3	PRDM1
	MAPK14		VDR	DERL1	PPP2R2A	AKR1C2	DDIT4	SMARCA5	MTOR	VIM	DNMT1	BMPR2	CCND2	YES1	KAT2B		BCL2	NUMB	BCL2	XBP1		SMARCA2	SP1	RGMA	CCND3	EYA4	KLF4	PLAG1		THRB	PLCE1		CDKN1A	KRAS	VEGFA	HMGA2	MAPK1		PTGS2	COL1A2		GAB2	TCEAL1			EYA4	MEPE	BDNF	TRIM71
	TRIB3		SGPL1	BASP1	TIMP3	MAX	BNIP3L	HOXA1	IGF2	TWF1	ERG	CPEB2	CTDSP2	CBFB	SOCS1		MEF2D	NFAT5	CD276	QKI		CAV2	VOPP1	ZWINT	CDC25A	EDNRA	PPARG	SERBP1		SPRY2			PTPRO	CD151	IL10	CDC25A	RAN		FGF2	GAPDH			CCND1			WEE1	ATG4C	PTPN1	FOXA1
	HNF4A		BAK1	JAG1	TNFSF10	KRAS	TBK1	TRIB2	AKT1	MTA1	BECN1	CDH1	LRRC8A	PPP3CA	BCL2L11		PTEN	KLF13	SFRP2	TWIST1		MTOR	BIRC6	SFRP1	CDK6	DIO1	DICER1	SMAD1		WEE1			PKD2	WNT1	FAS	CDK6			ARL2	DNMT3B			CCND2			VDR	KLF15	P4HB	NR1I2
	ACVR1B		ERBB3	REST	FOS	RAD51	MYBL1	FKBP5	SMARCA5	IL11	SERPINE1	BCL2L11	SLC16A2	CLINT1	TGFBR2		APP	JAZF1	DKK1	GALNT7		STK11	ACTN1	SERPINB9	CCND1	SMAD4	ATG2B	MAP3K2		APC			BCL2L11	ADAM17	TGFBR2	CCND1			ARHGDIA	DNMT3A			E2F3			CYP3A4	CASP8	NCAM1	VDR
	MLEC		ERBB2	SPRY2	ICAM1	MYB	DKK2	CTDSPL	HS3ST2	DDIT4	DLL4	KLF2	YBX3	IRS1	BMPR2		RUNX1	HOXC13	S100B	TP53		PTGS2	STAM2	MGMT	WNT1	PEBP1	ESR1	RB1		FBXW7			E2F1	KLF4	CYP19A1	LIN28B			BCL2	CDK6			MAPK9			PAX3		ISCU	RAVER2
	CDKN2A		BMF	TIMP3	ESR1	NF1	CREBZF	AKT1	NCOR2	DLL4	SIX1	OSBPL2	CEBPB	PARP8	CUL5		NRAS	ETS1	IMPDH1	CTNNB1		DNAJA4	CDKN1B	XRCC3	AXIN2	TCEAL1	IFITM1	SMAD4		IGF1			MAP3K12	FGF2	PTEN	CCND2			CCNT2	MCL1			PTEN			CCNT1		GPD1L	HMGA2
	BRCA1		KLF13	SOX5	BBC3	SMAD3	BRAP	NOX4	HOXA1	BCL9	BCL9	MAPRE1	BASP1	TMOD3	TLR2		VEGFA	ITGA5	GLUL	ATF4		APOE	BIRC5	BAG5	E2F3	PHLPP1	RUNX3	MYC		PAX3			BCL2	FGFR3	SIRPA	NRAS			BRCA1	BCL2			RBL1			KHSRP		CPEB2	HMGA1
	POLD1		NTRK3	MTAP	PTEN	KIT	USP18		ZNF215	IDH1	NOTCH1	STAT3	CDK9	HOXA9	PRKAA1		BCL2L11	MPRIP	PPM1D	BCL2L2		ZHX1	GJA1		DLL1	DPYSL2	RAB5A	CTGF		WDR77			MEF2D	TACC3	SLC2A3	CCNA2			AKT3	FBN1			RBL2			PAX7		XIST	AGO4
	CDKN1B		LIN28A	RECK	SELE		ARIH2		THAP2	RARB	MBNL1	HIPK1	NOTCH2	EGFR	PPP2R5E		MYC	MMP16	PIK3R1	ARL2		HGF	ROBO1		VAMP2	KRAS	SMAD4	STRADB		ABCA1			RUNX1	MAFB	BMP2	LIN28A			WNT3A	SRSF10			WEE1			SEMA6A		DDAH1	APP
	DND1		CBFB	FMOD	TP53		BBC3		FKBP5	NCOR2	MBNL2	RFFL	RPS6KA3	FSCN1	CYP19A1		BNIP2	RDX	TET1	SRGAP2		IGF1	RICTOR		SIRT1	HOXD10	GJA1	IFNB1		PDS5B			APP	CCND1	STAT3	IFNB1			CCND2	MMP15			EOMES			VEGFC		E2F3	E2F1
	TGFB1		AKT1	TGFBR2	SSSCA1		HMGXB4		CYR61	RFX6	PDGFRB	OSBPL8		MYC	GCM1		SMAD4	CXCL12	KREMEN2	PSMD10		TFAM	SOST		BCL2	PTX3	PDGFRA	GSK3B		NFE2L2			VEGFA	XIST	CCND1	NR2E1			VEGFA	MMP24			PURA			CREB1		MRE11	UHRF2
	FURIN		CYP24A1	PTEN	CORO1A		TIMP3		RAP1B	CCND2	TP53	PCGF5		FLI1	HIPK1		CCND2	ARPC5	ZFP36	ASF1B		PAK4	SFRP2		NOTCH1	MBD2	TNF	CPEB2		EGFR			MAPK9	ALCAM	ATM	PDGFRA			CADM1	FGG			APC			ABCA1		XPA	DICER1
	FAF1		RAF1	E2F1	TCEAL1		TNFSF10		ZBTB7A	RUNX2	BCL2	PHLPP1		DFFA	SMAD4		E2F3	FZD3	FGG	MAPK1		CDK7	HOXB3		HNF4A	TPD52	SLAIN1	CPEB3		PLAG1			DNAJC27	CD274	CASP7	IGF2BP2			TPPP3	FGB			CASP7			PSAP		MNT	HRAS
	ZNF217		PRDM1	TGFBI	DIRAS3		ICAM1		RNF144B	CASP3	MBNL3	NR1H4		IFNB1	MYCN		MAPK9	DMD	FGA	JAG1		ITGA3	DKK2		YY1	SERPINF2	TGFBR2	CPEB4		TP53			FBXO31	ATG14	BCL10	PRDM1			MYB	FGA			JAK1			MFF		AIFM3	IGF2
	ST7L		IRF4	LRRFIP1	ETS1		FOS		ACKR3	MTTP	EIF2S1	PTEN		TIRAP	MXD1		RB1	TIAM1	FGB	CCL5		YAP1	TOB1		MAGEA12	TRIB1	XIAP	GDAP1		SEMA6A			HIF1A	DKK1	RUNX3	HRAS			CAPRIN1	COL7A1			PKD2			LDLR		CASP8AP2	LIN28A
	H2AFX		GRIN2A	MARCKS	DICER1		BNIP3		ZNRF2	NOTCH1	EIF5A2	SOCS5		POU5F1	BCL3		RBL1	ICAM1	LPL	UBE2I		VEGFA	CDK6		MAGEA6	BCL2	Acvr1	MTDH		MET			TGFBR2	PIK3R3	TIMP2	CYP2J2			PPM1D	COL21A1			SETD2			FOXJ3		VMP1	CASP3
	CARD10		CDKN2A	TPM1	RECK		NAIP			TP53	RASAL2	RGS5		IGF1R	TP53		RBL2	DKK1	CPEB3	HDGF		FLT1	BMI1		MAGEA3	PAK2	IL18	CDK6		CCND1			TNFSF12	NRP1	MAPK9	CCNA1			CHUK	TFAP2C			E2F5			TGFBR1		TFRC	CASP8
	PAK4		CGN	NFIB	TRPS1		ESR1			SNAI2	CTHRC1	MAPK8		PPM1D	DNMT1		WEE1	DACT3	CPEB4	FGFR1		KDR	HMGB1		MAGEA2	CDH1	TGFB1	CCNE1		YWHAZ			BMPR2	PTEN	LIMK1	AGO1			TP53	WNT4			ATG16L1			CRISP2		HSD17B1	CASP9
	EIF2S3		TP53INP1	APAF1	CERS2		TICAM1			JAK1	HOXA1	MAP2K4		MYRF	TNFAIP3		IRF2	WASF3	ADAMTS9	NRAS		FOXA2	LEF1		MDM4	APLN	PPARA	ESR1		SLC7A11			CCND1		FASTK	IRS2			ZYX	IGFBP1			SMAD7			DPYD		NDUFA4	IL6
	CDK1		LACTB	BTG2	GRB10		PTEN			BECN1		DUSP10		CPEB4	PKNOX1		KIT	HIF1AN	ITGA11	BCL2L11			MITF		MAP2K1	CASP7	MYC	ABCA1		MAP2K4			MYC		ULK1	IGF1R			NCOR2	PPP1R13B			STAT3			SHC1		SDHD	E2F2
	BCL2L11		STAT3	PDCD4	GJA1		SELE			EIF2S1		CCL8		FZD7	MTUS1		EGLN3	SATB2	SAPCD2	PIM1			PDGFRA		PEA15	CASP3	PTEN	ARL4C		PPARG			NCOA3		HIF1A	COL3A1			AXIN2	CDC42			ZBTB4			THBS2		STMN1	CCND2
	DEDD		E2F3	RHOB	SSX2IP		TP53			DNMT1		DNMT1		ROBO2	PITX1		PPARG	PRKCE	MYCN	BIRC5			GLI2		VEGFA	MTOR	DLL4	NOS2		HOXA10			SMAD4		RBL2	CPEB1			KDR	HMGCR			TWIST1			THBS1		DIMT1	IGF2BP1
	TMED7		IGF2	SERPINB5	DKK2		CORO1A			RASAL2		RAD21		SRGAP1			BAMBI	RASA1	SPARC	CDK6			OTUD7B		IFNB1	PHLPP2	PPARGC1A	IL6		LDLR			ICAM1		APC	CPEB3			FGFR1	VEGFA			HIF1A			FOXO1		PTBP3	CDC34
	STX16		LIN28B	BMPR2	ARID1A		TCEAL1			CAMK2D		CD69		EIF4E			CRIM1	STK40	SERPINB9	LTF			RUNX2		E2F1	RASSF8	MAP3K12	MCL1		PSAP			SELE		MFN2	ACVR1			HMGA2	AKT3			TRIM8			RET		ALDH5A1	EWSR1
	DHFRP1		BBC3	RASA1	ADAM1A		DIRAS3			IER2		FBXW7		CDK4			MAP2K3	MCM2	NASP	RAB15			CDH2		NOTCH2	GSK3B	MECP2	CHD1		GATA2			CCND2		CXCL8	LRIG1			PIM1	MYCN			CASP8			PHB		FOXN3	MPL
	CHEK1		PPP1CA	TGIF1	MGMT		ETS1			CDC42		MYCBP2		VEGFA			PURA	CDK1	DICER1	POR			TFF1		CD44	RAC1		CKS2		WNK1			E2F3		MYB	CPEB4			IFNG	BACE1			RUNX3			CCNA2		MCM3	CCR7
	CORO1A		PRKRA	NCOA3	VGLL4		DICER1			PAK1		HDAC2		SERPINE1			ARHGAP12	CREG1	TNFAIP3	GSR			EGFR		FOXP1			PRKCD		PIK3CG			RB1		ATG7	TGFBR1			UNG	MMP2			MMP2			NR2F2		IGFBP3	TMED7
	PCNA		BCL2	ERBB2	GNAI3		TRPS1			FASN		KLF4		IRS2			TSG101	MLH1	PPP1R13B	BAX			RET		MAP3K9			BAG4		IFNG			RBL1		CDX2	CTHRC1			RECK	SIRT1			MFN2			RUNX1		COL4A2	CDKN1A
	PTPN9		ETS1	PCBP1	GAS5		CERS2			MCL1		LASP1		ITGB8			SIRPA	MET	CDC42	CD274			SH3GL1		CEBPB			FGF9		GRB2			RBL2		MGST2	AKT2			RPS6KB1	RCC2			FAM129A			SMAD2		INPP5A	HAS2
	PTPRF		RPS6KA1	JMY	PRDM1		FMR1			FOXO3		SIRT1		SWAP70			UBE2C	SRC	NAV3	ALPK2			RPS6KA3		SPI1			ACVR1		SEMA7A			WEE1		ERCC1	TLR4			MTOR	CCND2			RHOC			HIP1R		EHD2	EGFR
	SH3PXD2A		TNFAIP3	TOPORS	GNAI2		DVL2			CTGF		IKZF1		ESR1			STAT3	MAP4K4	PXDN	PAPPA			LGR4		ZAP70			AMACR		DPYD			RND3		RND3	TNFRSF10B			PRDM4	PTEN			PRRX1			PLK2		SH3BGRL	RRM2
	ARHGAP19		PIGF	HNRNPK	SMAD5		WEE1							NUDT1			LIMK1	RAB27A	BCL7A	LZTS1			POU2F2		PDGFRA			ATM		KRAS			SMURF1		RARB	LGR4			MAP7	AKT2			FYN			NR5A2		PTPN2	AGO1
	S100A8		BCL3	DAXX	RUNX2		HECTD2							JAG1			PHLPP2	TBXA2R	ITIH5	CADM1			SMO		NANOG			RCBTB1		IFNR			TCF3		HMGA2	EZH2			APP	CTNND1			DAB2			ROR1		LDHA	EZH2
	MXI1		TBC1D1	TP53BP2	ABCG2		MEOX2							NEDD9			GJA1	EMSY	PTEN	MEF2C			E2F2		SOX2			HGF		BTG2			TCEAL1			E2F2			WEE1	PER1			SLC2A4			CCNG1		LDHB	UHRF1
	XIAP		DGAT1	TP63	FOXO1		ZEB2							PAK4			DUSP2	ARID1A	ABL1	SEMA4D			HMOX1		IMPA1			LIN28B		SMAD4			HSPB2						CDS2	TET2			PTENP1			FZD7		HIF1A	PAK1
	NOS3		FGFR2	TGFBR3	BMF		GJA1							DDX17			ITGB8	ABCB9	COL3A1	SUFU			WASF3		IMPDH2			ZCCHC11		SMAD2			MMP2						SOX6	TGIF2			CYBB			OSBPL6		FOXP3	AURKB
	INSIG1		ARID3B	PPIF	PLXNC1		SSX2IP							ERG			SMAD7	RHOBTB1	HBP1	CPD			KIT		ULBP2			DNMT3B		PHLPP2			HBP1						IGF1R	LAMC2			TNFRSF10A			HMGB3		HIF3A	RAB40C
	CYP11B2		SMAD4	MSH2			ASZ1							NRAS			MAP3K5	SP7	KLF4				VPS51		SYT1			WEE1		GATA3			SIRPA						RAF1	ITGA6			TNFSF11			CDH11		BNIP3	ARG2
	REG4		MCL1	MSH6			RB1							ILK			MCL1	E2F2	CCNT2				MMP2		STX1A			TET2		LAMP2			UBE2C						KRAS	COL5A2						EGFR		KCMF1	TNFRSF10B
	MEN1		IL6R	TIAM1			APAF1							CTGF			TP53INP1	XRCC5	TRIM68				RPS6KB1		FOSL1			PTPN13		MAPK14			TRIM8						SLC6A4	COL10A1						MET		BTK	TGFBR3
	LDHA		STARD13	ISCU			ANXA1							SOCS7			EGR2	C1QTNF9	TDG				BCL9		EPHA5			ADAM17		SLC6A8			DAPK3						YAP1	SERPINH1						CX3CL1		ATG7	LIN28B
	LDHB		ABTB1	MEF2C			CTCF							MDM2			ABL2	DOCK1	CCND2						AXL			PIK3C2A		DKK2			PHLPP1						SOX5	LOX						UCA1		PLK1	PARP1
	JPH2		HK2	EIF4A2			RAB1A							ADAM17			ZFYVE9	SMAD4	MMP2						CCL22			CHEK1		PRKAA2			TP53INP1						BIRC5	PDGFRB						PINK1		TWIST1	PKM
	DYRK2		E2F2	ANKRD46			RECK							CDH2			ATG16L1	SGPP2	VEGFA						KLB			TDG		HIF1A			ITGB8						CHEK1	CD274						CDH5		THSD7A	WNT1
	MAP3K9		MMP13	EGFR			SIRT1							HDAC2			ANKH	SOX4	VDAC1						TP53			PHB		GSK3B			BMP2						RICTOR	TIAM1									STAT3
	SSSCA1		MAPK14	IL1B			PAK1							RTKN			REST	BAP1	AKT2						PPP1R10			LOXL2		YAP1			SOCS6						BDNF	ITGB1									MAP4K4
	HMOX1		EPO	ICAM1			RUNX1							F11R			PRKG1	IL25	CDK2						BMP7			ITGA5		FSTL1			LIMK1						HDGF	CREB5									TNFAIP3
	PSAP		MUC1	PLAT			ARNT							ARL6IP5			RGS5	SPRED1	PER1						ACSL4			DUSP4		SFRP1			KAT2B						WNT4	SP1
	SP1		NES	PTX3			MDM2							AKR1B10			ETV1	SPRED2	FOXO3						MTA2			NRAS		MRC1			TIMP3						BACE1	ADAM12
	MMP14		CEBPA	TNFAIP3			PIK3R1							C11orf65			EPAS1	SPRY1	SETDB1						GAS1			E2F2		RARA			ZBTB4						NCSTN	KLF4
	AGPAT2		CDH5	CCR1			MMP2							HLTF			FBXO31	SPRY3	NFIA						LEF1			PTGS2		RXRA			PDLIM7						OPRM1	NASP
	IFNG		ARID3A	CDK2AP1			ADAM1A							GMFB			DNMT1	SPRY4	TET3						ACSL1			JAG1		TFPI			STAT3						IL12B	TARBP1
	FGFR3		BCL2L2	CCL20			STAT5A							SERINC5			PKD1	GNA13	TET2						IGF2BP3			DUSP5		CDC27			NPAS3						ADORA2A	RFX7
	TACC3		NCOR2	SP1			MGMT							MEST			PKNOX1	FOXO3	LAMC2						LDHA			ST8SIA4		HMGCR			ZFYVE9						SOCS3	PHLDB2
	MAFB		EIF5A2	PIAS3			SOCS3							ALPPL2			RUNX3	STMN1	ITGA6						CDKN2A			MALT1		PINK1			LDLR						HGF	FRAT2
	CCND1		MXD1	DOCK4			SOCS1							NDRG2			RB1CC1	SLC1A2	DNMT1						HDAC1			PRDX3		SMAD5			CLU						METTL13	LRP6
	NCSTN		PIAS3	DOCK5			RAD51							DTD1			NFKBIB		COL5A2						CDKN2C			PIK3CG		SIGLEC1			ADAR						UCA1	FZD4
	IFNR		PIK3CD	DOCK7			STMN1							TPM3			KIF26B		COL10A1						SNAI1			IGF1		TRIM27			MDM2						GLS2	FZD5
	WNT4		PCTP	DUSP10			ARF4							MAP2K6			TIMP2		FBN1						CD24			PLOD2					ETV1						CLDN2	CNOT6
	NDST1		LIPA	PPARA			CXCL12							CEP19			TGFBR1		SERPINH1						AR			FUT8					EPAS1
	FSCN1		GSS	ANP32A			ADAMTS6							TPRG1			PTPRO		LOX						NAMPT			ST3GAL6					TBC1D2
	NCAN		IKZF2	SMARCA4			BECN1							GOLM1			PPP2R2A		PDGFRB						PDGFRB			NRP1					DNMT1
	COPS5		IKZF3	NTF3			GRB10							CCDC43			DAPK3		CDC7						BIRC5			TRPC6					PKNOX1
	PRKCH		IKZF4	COL4A1			MBD2							MMP1					TRAF4						SRC			HOXA5					TLR7
	TMEM92		ICAM2	FASLG										PTP4A2					CALCR						PCBP2			NAMPT					CLOCK
	IL4		VPS4B	SOD3										TMEM9B					CD93						KDM4A			LARP1					ABCA1
	GATA3		BTG2	TCF21										MMP12					GPR85						KCNH1								VLDLR
	MAPK7		SET	SMAD7										MTMR14					SRGAP2						KLF4								MFN2
	SLC6A4		CCNJ	SOX2										ALDH3A1					CEACAM6						INHBB								EGR2
	PRDX6		ENPEP	VEGFA										NDUFA4					CCND1						RICTOR								IGFBP3
	TRIM11		CSNK2A1	SERPINI1										FAM3C					CDK4						POU5F1								TNF
	ABCB9		MEGF9	DDAH1										LYPLA2					RNASEL						SMAD4								RAD21
	ATG4A		MAN1B1	TGFB2										FAM45A					IGF1						TGIF2								PPP2R2A
	BCAR1		EPOR	PIK3R1										PIGF					MUC1						L1CAM								TP53COR1
	MT1M		AHRR	PTPN14										AP1G1					CYP2C19						ARHGDIB								BRCA2
	TP53		SCNN1A	AKT2										JADE1					AKT3						CYBB								CYP7B1
	TNK2		VPS51	FBXO11										NIPSNAP1					ITGB1						HOTAIR
	PDGFRB		SIRT7	YOD1										KREMEN1					ROBO1						DGUOK
	FGF11		DUSP6	STAT3										MMP14					CACNA1C						CSF1R
	FBXW7		TET2	BCL6										ABRACL					FSTL1						KIT
			SEMA4C	SATB1										MIXL1					KEAP1						SIRT7
			SPHK1	WWP1										TSPAN6					ALDH5A1						GALNT7
			MMP2	SMN1										PODXL					SLC22A7						IL6R
			MMP26	HPGD										APH1A					GSK3B						FUT8
			MAP3K11	MYD88										ABHD17C					ADAM12						TCF7
			SFRP5	IRAK1										NANOG					HMGCR						NUMB
			LIFR	VHL										MYO5A					AHR						GFRA3
			GAB2	GDF5										EPAS1					IFNAR1						KLF12
			Fas	MAP2K3										ETS1					MYC						BAX
			APLN	IL12A										RREB1					COL1A2						ANK3
			PIK3CB	NFIA										COL5A1					RASGRP1						CACNB3
			IGF1R	SETD2										CD44					QKI						PPARA
			NEU1	CLU										BRAF					NMI						ATP5S
			ALOX5	TNFRSF10B										ACTB					CLDN1						ATG4A
			CD44	IGF1R										SOX9					KDM5B						ATG4B
			EGFR	SIRT2										SMAD3					ELN						ATG4C
			TNF	GAS5										TGFBR2					TFEB						ATG4D
			PHF8	RHO										CTNND1					ATG9A						ATG5
			KLC2	CBX4										SP1											ATG7
			ANGPT2	CASC2										TNFSF13											BECN1
			APC	DNM1L										CDK6											ERBB2
			FES	ICOSLG										DDX6											STMN1
			DKK3	TICAM2										ARF6											TREM2
			FZD6	UBE2N										ADD3											PIK3CG
			CDKN2D	BCL10										HMGA2											AKT1
			PODXL	CEBPB										DDC											KCNH2
			JAK2	HMGB1										ANGPT2											FLOT2
			SUV39H1	TAP1										ROCK1											HNF4G
			PTH1R	TLR3										E2F3											RBP2
			HOTTIP	NAV3										RPS6KB1											FOS
			DRAM2	STUB1										CD28											NLRC5
				LRP6										NFATC1											RAD51
				EGLN1										SP7											Crtc1
				CADM1										HDAC11											PAM
				PSMD9										CFTR											SIRT6
				COX2										ABCC1											FKBP1B
				ABCB1										SPTBN1											PRKD1
				FZD6										SENP1											AIP
				PCGF2										NAIP											NR4A2
				BMI1										SET											GDF5
				SOCS6										RPA1											AGTR1
				OXTR										MCM2											PPP1CC
				MSLN										SPTLC1											RCAN1
				SOCS1										MYOCD											HMGB1
				FOXO1										MTDH
				CASP8										TUG1
				TRAF7										CAMK1D
														FXN
														CRNDE
														PXN
														MSH3
														CD40
														TGFB2
														SMAD2
														VPS51
[truncated: 14 more columns]
