# Supplementary material for: Joint Tissue Protective and Immune-Modulating miRNA Landscape of Mesenchymal Stromal Cell-Derived Extracellular Vesicles under Different Osteoarthritis-Mimicking Conditions
Source: Pharmaceutics. 2022 Jul 2;14(7):1400. doi: 10.3390/pharmaceutics14071400 (PMC9321932; doi:10.3390/pharmaceutics14071400)
Supplement: Supplementary file 1 [file pharmaceutics-14-01400-s001.zip › Supplementary Table S4 Rev3 - Pharmaceutics.xlsx]

## Sheet: Foglio1
First Quartile miRNAs Univocal Targets		I Condition Downregulated miRNAs Univocal Targets		SF Condition Downregulated miRNAs Univocal Targets		SF Condition Upregulated miRNAs Univocal Targets		SF Condition Downregulated miRNAs Univocal Targets Cleared From SF Upregaulated		SF Condition Upregulated miRNAs Univocal Targets Cleared From SF Downregaulated
ABCA1		ABCA1		ABCA1		AKR1C2		ABCA1		AKR1C2
ABCB1		ADAM1A		ABCB9		ALPK2		ABCB9		ALPK2
ABCB9		ADAMTS6		ABTB1		ARID4B		ABTB1		ARID4B
ABCC1		ADORA2B		ACKR3		ARL2		ACKR3		ARL2
ABCG2		ANXA1		ACVR1		ASF1B		ACVR1		ASF1B
ABHD17C		APAF1		ADAM12		ATF4		ADAM12		ATF4
ABL1		APC		ADAM17		BAX		ADAM17		BAX
ABL2		ARF4		AGO1		BCL2L11		AGO1		BCL2L11
ABRACL		ARIH2		AGO2		BCL2L2		AGO2		BIRC5
ABTB1		ARNT		AHRR		BIRC5		AHRR		CADM1
ACKR3		ASZ1		AKT1		BMPR2		AKT1		CCL5
ACLY		BBC3		AKT2		CADM1		AKT2		CCL8
ACSL1		BCL2L11		AKT3		CCL5		AKT3		CD69
ACSL4		BECN1		ALCAM		CCL8		ALCAM		CDH1
ACTB		BMF		ALOX5		CCND1		ALOX5		CPD
ACTG1		BNIP3		AMACR		CD274		AMACR		CTNNB1
ACTN1		BNIP3L		ANGPT2		CD69		ANGPT2		DUSP10
ACVR1		BRAP		APC		CDH1		APC		ESR2
ACVR1B		BTG2		APLN		CDK6		APLN		FBXW7
ACVR1C		CCNA2		ARID1A		CPD		ARID1A		FGFR1
ACVR2A		CCND1		ARID3A		CPEB2		ARID3A		GALNT7
ADAM12		CCNG1		ARID3B		CTNNB1		ARID3B		GSR
ADAM17		CCNT1		ARL4C		DNMT1		ARL4C		HDAC2
ADAM1A		CDC27		ARPC5		DUSP10		ARPC5		HDGF
ADAMTS6		CDH11		ATG12		ESR1		ATG12		HIPK1
ADAMTS9		CDH5		ATG14		ESR2		ATG14		HIPK3
ADAR		CDKN1B		ATM		ETS1		ATM		IKZF1
ADD3		CDKN1C		BACE1		EZH2		BACE1		ING4
ADGRA2		CERS2		BAG4		FBXW7		BAG4		KAT2B
ADORA2A		CORO1A		BAG5		FGFR1		BAG5		KIT
ADORA2B		CREB1		BAK1		GALNT7		BAK1		KLF2
AGO1		CREBZF		BAP1		GSR		BAP1		LASP1
AGO2		CRISP2		BBC3		HDAC2		BBC3		LTF
AGO4		CTCF		BCL2		HDGF		BCL2		LZTS1
AGPAT2		CX3CL1		BCL2L1		HIPK1		BCL2L1		MAP2K3
AGTR1		CXCL12		BCL2L2		HIPK3		BCL3		MAP2K4
AHR		CYP1B1		BCL3		IKZF1		BCL6		MAPK1
AHRR		CYP3A4		BCL6		ING4		BCL9		MAPK8
AIFM3		DDIT4		BCL9		ITGA5		BECN1		MAPRE1
AIP		DICER1		BECN1		JAG1		BMF		MAX
AKR1B10		DIRAS3		BMF		KAT2B		BMPR1B		MEF2C
AKR1C2		DKK2		BMPR1B		KIT		BTG2		MYB
AKT1		DPYD		BMPR2		KLF2		C1QTNF9		MYCBP2
AKT2		DVL2		BTG2		KLF4		CAMK2D		MYLIP
AKT3		EDNRA		C1QTNF9		KRAS		CAPNS1		NF1
ALCAM		EGFR		CAMK2D		LASP1		CASP3		NR1H4
ALDH3A1		ESR1		CAPNS1		LTF		CASR		OSBPL2
ALDH5A1		ETS1		CASP3		LZTS1		CAT		OSBPL8
ALOX5		EYA4		CASR		MAP2K3		CBFB		PAPPA
ALPK2		FBXW7		CAT		MAP2K4		CCKBR		PCGF5
ALPPL2		FMR1		CBFB		MAPK1		CCND2		PIM1
AMACR		FOS		CCKBR		MAPK8		CCNE1		PLAU
ANAPC1		FOXJ3		CCND1		MAPRE1		CCNE2		PLXNB1
ANG		FOXO1		CCND2		MAX		CCNJ		POR
ANGPT2		FOXO3		CCNE1		MCL1		CD151		POU4F2
ANK3		FSTL1		CCNE2		MEF2C		CD44		PRAP1
ANKH		FZD7		CCNJ		MYB		CDC25A		PSMD10
ANKRD46		GATA2		CD151		MYCBP2		CDC42		QKI
ANP32A		GATA3		CD274		MYLIP		CDC6		RAB15
ANXA1		GJA1		CD44		NF1		CDH5		RAD21
AP1G1		GRB10		CDC25A		NR1H4		CDK1		RAD51
AP2M1		GRB2		CDC42		NRAS		CDK8		RFFL
APAF1		GSK3B		CDC6		OSBPL2		CDKN2A		RGS5
APC		HECTD2		CDH5		OSBPL8		CDKN2D		SEMA4D
APH1A		HIF1A		CDK1		PAPPA		CEBPA		SHMT2
API5		HIP1R		CDK6		PCGF5		CEBPB		SMAD3
APLN		HIPK2		CDK8		PHLPP1		CGN		SOCS5
APOE		HMGB3		CDKN2A		PIM1		CHD1		SRGAP1
APP		HMGCR		CDKN2D		PLAU		CHEK1		SRGAP2
AR		HMGXB4		CEBPA		PLXNB1		CKS2		SUFU
ARF4		HOXA10		CEBPB		POR		CNOT6		TGFBR2
ARF6		HOXB5		CGN		POU4F2		COL10A1		TP63
ARG2		ICAM1		CHD1		PRAP1		COL15A1		TWIST1
ARHGAP12		IFNG		CHEK1		PSMD10		COL1A1		YWHAZ
ARHGAP19		IFNR		CKS2		PTEN		COL1A2
ARHGDIA		IGF1		CNOT6		QKI		COL21A1
ARHGDIB		KHSRP		COL10A1		RAB15		COL3A1
ARHGEF3		KIT		COL15A1		RAD21		COL4A1
ARID1A		KRAS		COL1A1		RAD51		COL4A2
ARID3A		LAMP2		COL1A2		RFFL		COL5A2
ARID3B		LDLR		COL21A1		RGS5		COL7A1
ARID4B		MAP2K4		COL3A1		SEMA4D		COPS6
ARIH2		MAPK14		COL4A1		SHMT2		COPS8
ARL2		MBD2		COL4A2		SIRT1		CPEB3
ARL4C		MDM2		COL5A2		SMAD3		CPEB4
ARL6IP5		MEOX2		COL7A1		SOCS5		CREB5
ARNT		MET		COPS6		SRGAP1		CREG1
ARPC5		MFF		COPS8		SRGAP2		CSF1
ASF1B		MGMT		CPEB2		STAT3		CSNK2A1
ASZ1		MMP13		CPEB3		SUFU		CTDSPL
ATF1		MMP2		CPEB4		TGFBR2		CTGF
ATF4		MRC1		CREB5		TP53		CTHRC1
ATG12		MYBL1		CREG1		TP63		CTNND1
ATG14		MYT1		CSF1		TWIST1		CXCL12
ATG16L1		NAIP		CSNK2A1		UBE2I		CYP24A1
ATG2B		NFE2L2		CTDSPL		XBP1		CYR61
ATG4A		NOTCH1		CTGF		YWHAZ		DACT3
ATG4B		NR2F2		CTHRC1				DDIT4
ATG4C		NR5A2		CTNND1				DGAT1
ATG4D		OSBPL6		CXCL12				DICER1
ATG5		PAK1		CYP24A1				DKK1
ATG7		PAX3		CYR61				DKK3
ATG9A		PAX7		DACT3				DLL4
ATM		PDS5B		DDIT4				DMD
ATP2A2		PHB		DGAT1				DNMT3A
ATP5S		PHLPP2		DICER1				DNMT3B
ATXN1		PIK3CG		DKK1				DOCK1
AURKB		PIK3R1		DKK3				DOHH
AVEN		PINK1		DLL4				DRAM2
AXIN2		PLAG1		DMD				DUSP4
AXL		PLK2		DNMT1				DUSP5
BACE1		PPARG		DNMT3A				DUSP6
BAG1		PRKAA2		DNMT3B				E2F1
BAG4		PSAP		DOCK1				E2F2
BAG5		PTEN		DOHH				E2F3
BAK1		RAB1A		DRAM2				EGFR
BAMBI		RAD51		DUSP4				EIF2S1
BAP1		RARA		DUSP5				EIF4EBP1
BASP1		RB1		DUSP6				EIF5A2
BAX		RECK		E2F1				EMSY
BBC3		RET		E2F2				ENPEP
BCAR1		ROR1		E2F3				EPO
BCL10		RUNX1		EGFR				EPOR
BCL11A		RXRA		EIF2S1				ERBB2
BCL2		SELE		EIF4EBP1				ERBB3
BCL2L1		SEMA6A		EIF5A2				ERG
BCL2L11		SEMA7A		EMSY				Fas
BCL2L2		SFRP1		ENPEP				FASN
BCL3		SHC1		EPO				FBN1
BCL6		SIGLEC1		EPOR				FES
BCL7A		SIRT1		ERBB2				FGA
BCL9		SLC6A8		ERBB3				FGB
BDNF		SLC7A11		ERG				FGF2
BECN1		SMAD2		ESR1				FGF9
BIRC5		SMAD4		ETS1				FGFR2
BIRC6		SMAD5		EZH2				FGFR3
BLCAP		SOCS1		Fas				FGG
BMF		SOCS3		FASN				FHIT
BMI1		SP1		FBN1				FKBP5
BMP2		SP3		FES				FLT1
BMP6		SP4		FGA				FOXO3
BMP7		SPRY2		FGB				FOXP3
BMPR1B		SSX2IP		FGF2				FRAT2
BMPR2		ST14		FGF9				FUT8
BNIP2		STAT5A		FGFR2				FZD3
BNIP3		STMN1		FGFR3				FZD4
BNIP3L		TBK1		FGG				FZD5
BRAF		TCEAL1		FHIT				FZD6
BRAP		TFPI		FKBP5				GAB2
BRCA1		TGFBR1		FLT1				GAPDH
BRCA2		THBS1		FOXO3				GDAP1
BSG		THBS2		FOXP3				GLI1
BTG1		THRB		FRAT2				GNA13
BTG2		TICAM1		FUT8				GPS1
BTK		TIMP3		FZD3				GRIN2A
BTRC		TMED7		FZD4				GSK3B
C11orf65		TNFSF10		FZD5				GSS
C1QTNF9		TP53		FZD6				HDAC4
CACNA1C		TRAPPC2B		GAB2				HGF
CACNB3		TRIM27		GAPDH				HIF1AN
CADM1		TRPS1		GDAP1				HK2
CALCR		UCA1		GLI1				HLA-G
CAMK1D		USP18		GNA13				HMGA1
CAMK2D		VDR		GPS1				HMGA2
CAPNS1		VEGFC		GRIN2A				HMGCR
CAPRIN1		WDR77		GSK3B				HOTAIR
CARD10		WEE1		GSS				HOTTIP
CASC2		WNK1		HDAC4				HOXA1
CASP3		YAP1		HGF				HOXA5
CASP7		YWHAZ		HIF1AN				HOXC13
CASP8		ZBTB10		HK2				HS3ST2
CASP8AP2		ZEB2		HLA-G				HSPA4
CASP9				HMGA1				ICAM1
CASR				HMGA2				ICAM2
CAT				HMGCR				IDH1
CAV2				HOTAIR				IER2
CBFB				HOTTIP				IFNB1
CBX3				HOXA1				IGF1
CBX4				HOXA5				IGF1R
CCDC43				HOXC13				IGF2
CCKBR				HS3ST2				IGFBP1
CCL1				HSPA4				IKZF2
CCL20				ICAM1				IKZF3
CCL22				ICAM2				IKZF4
CCL26				IDH1				IL10
CCL5				IER2				IL11
CCL8				IFNB1				IL25
CCNA1				IGF1				IL6
CCNA2				IGF1R				IL6R
CCND1				IGF2				ING5
CCND2				IGFBP1				IRF4
CCND3				IKZF2				IRS1
CCNE1				IKZF3				ITGA6
CCNE2				IKZF4				ITGB1
CCNG1				IL10				ITGB3
CCNJ				IL11				JAK1
CCNT1				IL25				JAK2
CCNT2				IL6				JAZF1
CCR1				IL6R				KLC2
CCR7				ING5				KLF13
CD151				IRF4				KMT5A
CD24				IRS1				LACTB
CD274				ITGA5				LAMC1
CD276				ITGA6				LAMC2
CD28				ITGB1				LARP1
CD40				ITGB3				LATS2
CD44				JAG1				LIFR
CD69				JAK1				LIN28A
CD82				JAK2				LIN28B
CD93				JAZF1				LIPA
CD99				KLC2				LOX
CDC25A				KLF13				LOXL2
CDC27				KLF4				LRP6
CDC34				KMT5A				MAFB
CDC42				KRAS				MALT1
CDC6				LACTB				MAN1B1
CDC7				LAMC1				MAP3K11
CDH1				LAMC2				MAP3K2
CDH11				LARP1				MAP4K3
CDH2				LATS2				MAP4K4
CDH5				LIFR				MAPK14
CDK1				LIN28A				MAPK4
CDK2				LIN28B				MBNL1
CDK2AP1				LIPA				MBNL2
CDK4				LOX				MBNL3
CDK6				LOXL2				MCM2
CDK7				LRP6				MEGF9
CDK8				MAFB				MET
CDK9				MALT1				MGMT
CDKN1A				MAN1B1				MLH1
CDKN1B				MAP3K11				MMP13
CDKN1C				MAP3K2				MMP15
CDKN2A				MAP4K3				MMP16
CDKN2C				MAP4K4				MMP2
CDKN2D				MAPK14				MMP24
CDS2				MAPK4				MMP26
CDX2				MBNL1				MPL
CEACAM6				MBNL2				MPRIP
CEBPA				MBNL3				MTA1
CEBPB				MCL1				MTDH
CEP19				MCM2				MTMR3
CERS2				MEGF9				MTOR
CFTR				MET				MTTP
CGN				MGMT				MUC1
CHD1				MLH1				MXD1
CHEK1				MMP13				MYC
CHL1				MMP15				MYCN
CHUK				MMP16				NAMPT
CKS2				MMP2				NASP
CLDN1				MMP24				NCOR2
CLDN2				MMP26				NES
CLINT1				MPL				NEU1
CLOCK				MPRIP				NFAT5
CLTC				MTA1				NKIRAS2
CLU				MTDH				NOS2
CNOT6				MTMR3				NOTCH1
COL10A1				MTOR				NOX4
COL15A1				MTTP				NRP1
COL1A1				MUC1				NRP2
COL1A2				MXD1				NTRK3
COL21A1				MYC				NUMB
COL3A1				MYCN				PAK1
COL4A1				NAMPT				PBX2
COL4A2				NASP				PCTP
COL5A1				NCOR2				PDGFRB
COL5A2				NES				PER1
COL7A1				NEU1				PHB
COPS5				NFAT5				PHF8
COPS6				NKIRAS2				PHLDB2
COPS8				NOS2				PIAS3
CORO1A				NOTCH1				PIGF
COX2				NOX4				PIK3C2A
CPD				NRAS				PIK3CB
CPEB1				NRP1				PIK3CD
CPEB2				NRP2				PIK3CG
CPEB3				NTRK3				PIK3R3
CPEB4				NUMB				PLAG1
CREB1				PAK1				PLK1
CREB5				PBX2				PLOD2
CREBZF				PCTP				PODXL
CREG1				PDGFRB				PPP1CA
CRIM1				PER1				PPP1R13B
CRISP2				PHB				PPP2R2A
CRNDE				PHF8				PRDM1
Crtc1				PHLDB2				PRDX3
CSF1				PHLPP1				PRKCD
CSF1R				PIAS3				PRKCE
CSNK2A1				PIGF				PRKRA
CTCF				PIK3C2A				PTGS2
CTDSP2				PIK3CB				PTH1R
CTDSPL				PIK3CD				PTPN13
CTGF				PIK3CG				RAB27A
CTHRC1				PIK3R3				RAF1
CTNNB1				PLAG1				RAP1B
CTNND1				PLK1				RARB
CUL2				PLOD2				RASA1
CUL5				PODXL				RASAL2
CX3CL1				PPP1CA				RAVER2
CXCL12				PPP1R13B				RB1
CXCL8				PPP2R2A				RCBTB1
CXCR2				PRDM1				RCC2
CXCR4				PRDX3				RDX
CYBB				PRKCD				RET
CYP11B2				PRKCE				RFX6
CYP19A1				PRKRA				RFX7
CYP1B1				PTEN				RGMA
CYP24A1				PTGS2				RHOA
CYP2B6				PTH1R				RHOBTB1
CYP2C19				PTPN13				RICTOR
CYP2J2				RAB27A				RNF144B
CYP3A4				RAF1				RPS6KA1
CYP7B1				RAP1B				RUNX2
CYR61				RARB				SATB2
CYTOR				RASA1				SCNN1A
DAB2				RASAL2				SELE
DACT3				RAVER2				SEMA4C
DAPK3				RB1				SEPT7
DAXX				RCBTB1				SERBP1
DDAH1				RCC2				SERPINB9
DDC				RDX				SERPINE1
DDIT4				RET				SERPINH1
DDX17				RFX6				SET
DDX6				RFX7				SFRP1
DEDD				RGMA				SFRP5
DERL1				RHOA				SGPL1
DFFA				RHOBTB1				SGPP2
DGAT1				RICTOR				SIRT7
DGUOK				RNF144B				SIX1
DHFR				RPS6KA1				SKI
DHFRP1				RUNX2				SLC1A2
DICER1				SATB2				SMAD1
DIMT1				SCNN1A				SMAD4
DIO1				SELE				SMARCA5
DIRAS3				SEMA4C				SMO
DKK1				SEPT7				SNAI1
DKK2				SERBP1				SNAI2
DKK3				SERPINB9				SOCS1
DLL1				SERPINE1				SOCS3
DLL4				SERPINH1				SOX4
DMD				SET				SP1
DNAJA4				SFRP1				SP7
DNAJC27				SFRP5				SPARC
DND1				SGPL1				SPHK1
DNM1L				SGPP2				SPRED1
DNMT1				SIRT1				SPRED2
DNMT3A				SIRT7				SPRY1
DNMT3B				SIX1				SPRY3
DOCK1				SKI				SPRY4
DOCK4				SLC1A2				SRC
DOCK5				SMAD1				SRSF10
DOCK7				SMAD4				ST3GAL6
DOHH				SMARCA5				ST8SIA4
DPYD				SMO				STARD13
DPYSL2				SNAI1				STK40
DRAM2				SNAI2				STMN1
DSC2				SOCS1				STRADB
DTD1				SOCS3				SUV39H1
DTL				SOX4				TACC3
DUSP10				SP1				TARBP1
DUSP2				SP7				TBC1D1
DUSP4				SPARC				TBXA2R
DUSP5				SPHK1				TDG
DUSP6				SPRED1				TET2
DVL2				SPRED2				TFAP2C
DYRK2				SPRY1				TGFA
E2F1				SPRY3				TGFBR1
E2F2				SPRY4				TGIF2
E2F3				SRC				THAP2
E2F5				SRSF10				TIAM1
EBP				ST3GAL6				TNF
EDNRA				ST8SIA4				TNFAIP3
EED				STARD13				TP53
EFNA1				STAT3				TP53INP1
EFNA3				STK40				TRIB2
EGFR				STMN1				TRIM71
EGLN1				STRADB				TRPC6
EGLN3				SUV39H1				TWF1
EGR1				TACC3				VDR
EGR2				TARBP1				VEGFA
EHD2				TBC1D1				VIM
EID1				TBXA2R				VPS4B
EIF2S1				TDG				VPS51
EIF2S3				TET2				WASF3
EIF3J				TFAP2C				WEE1
EIF4A2				TGFA				WNT1
EIF4E				TGFBR1				WNT4
EIF4EBP1				TGIF2				XIST
EIF5A2				THAP2				XRCC3
ELF2				TIAM1				XRCC5
ELN				TNF				YY1
EMSY				TNFAIP3				ZBTB7A
ENPEP				TNFRSF10B				ZCCHC11
EOMES				TP53				ZNF215
EP300				TP53INP1				ZNRF2
EPAS1				TRIB2				ZWINT
EPHA4				TRIM71
EPHA5				TRPC6
EPO				TWF1
EPOR				UBE2I
ERBB2				VDR
ERBB3				VEGFA
ERCC1				VIM
ERG				VPS4B
ESR1				VPS51
ESR2				WASF3
ETS1				WEE1
ETV1				WNT1
EWSR1				WNT4
EYA2				XBP1
EYA4				XIST
EZH2				XRCC3
F11R				XRCC5
FAF1				YY1
FAM129A				ZBTB7A
FAM3C				ZCCHC11
FAM45A				ZNF215
Fas				ZNRF2
FASLG				ZWINT
FASN
FASTK
FBN1
FBXO11
FBXO31
FBXW7
FEN1
FERMT2
FES
FGA
FGB
FGF11
FGF2
FGF9
FGFR1
FGFR2
FGFR3
FGFRL1
FGG
FHIT
FIS1
FKBP1B
FKBP5
FLI1
FLOT2
FLT1
FMOD
FMR1
FOS
FOSB
FOSL1
FOXA1
FOXA2
FOXC1
FOXD1
FOXJ2
FOXJ3
FOXL2
FOXN3
FOXO1
FOXO3
FOXP1
FOXP3
FRAT1
FRAT2
FSCN1
FSTL1
FURIN
FUT4
FUT8
FXN
FYN
FZD3
FZD4
FZD5
FZD6
FZD7
GAB1
GAB2
GALNT7
GAPDH
GAS1
GAS5
GATA2
GATA3
GCM1
GDAP1
GDF5
GFRA3
GJA1
GLI1
GLI2
GLS2
GLUL
GMFB
GNA13
GNAI2
GNAI3
GOLM1
GP1BA
GPD1L
GPR137B
GPR85
GPS1
GRB10
GRB2
GRIN2A
GRM7
GSK3B
GSR
GSS
H2AFX
HAND2
HAS2
HBP1
HCC
HDAC1
HDAC11
HDAC2
HDAC4
HDAC6
HDGF
HECTD2
HGF
HIF1A
HIF1AN
HIF3A
HIP1R
HIPK1
HIPK2
HIPK3
HK2
HLA-G
HLTF
HMGA1
HMGA2
HMGB1
HMGB3
HMGCR
HMGXB4
HMOX1
HNF4A
HNF4G
HNRNPK
HOTAIR
HOTTIP
HOXA1
HOXA10
HOXA5
HOXA9
HOXB3
HOXB5
HOXC13
HOXD10
HPGD
HRAS
HS3ST2
HSD17B1
HSPA4
HSPA5
HSPB2
HTR2C
ICAM1
ICAM2
ICOSLG
IDH1
IER2
IFITM1
IFNAR1
IFNB1
IFNG
IFNR
IGF1
IGF1R
IGF2
IGF2BP1
IGF2BP2
IGF2BP3
IGF2R
IGFBP1
IGFBP3
IKBKB
IKZF1
IKZF2
IKZF3
IKZF4
IL10
IL11
IL12A
IL12B
IL18
IL1A
IL1B
IL21R
IL25
IL4
IL6
IL6R
ILK
IMPA1
IMPDH1
IMPDH2
ING4
ING5
INHBB
INPP5A
INSIG1
IRAK1
IRF2
IRF4
IRF5
IRS1
IRS2
ISCU
ITCH
ITGA11
ITGA3
ITGA5
ITGA6
ITGB1
ITGB3
ITGB8
ITIH5
JADE1
JAG1
JAK1
JAK2
JAZF1
JMY
JPH2
KAT2B
KCMF1
KCNH1
KCNH2
KDM4A
KDM5B
KDM5C
KDR
KEAP1
KHSRP
KIF26B
KIT
KLB
KLC2
KLF12
KLF13
KLF15
KLF2
KLF4
KLF5
KLF9
KLK10
KMT5A
KRAS
KREMEN1
KREMEN2
L1CAM
LACTB
LAMB3
LAMC1
LAMC2
LAMP2
LARP1
LASP1
LATS2
LCN2
LDHA
LDHB
LDLR
LEF1
LGALS1
LGALS9
LGR4
LIFR
LIMK1
LIN28A
LIN28B
LIPA
LOX
LOXL2
LPL
LRIG1
LRP6
LRRC8A
LRRFIP1
LTF
LYPLA2
LZTS1
MAFB
MAGEA12
MAGEA2
MAGEA3
MAGEA6
MALAT1
MALT1
MAN1B1
MAOA
MAP2K1
MAP2K3
MAP2K4
MAP2K6
MAP3K1
MAP3K11
MAP3K12
MAP3K2
MAP3K5
MAP3K7
MAP3K9
MAP4K3
MAP4K4
MAP7
MAPK1
MAPK14
MAPK4
MAPK7
MAPK8
MAPK8IP1
MAPK9
MAPRE1
MARCKS
MAX
MBD2
MBNL1
MBNL2
MBNL3
MCL1
MCM2
MCM3
MDM2
MDM4
MECOM
MECP2
MEF2C
MEF2D
MEGF9
MEN1
MEOX2
MEPE
MEST
MET
METTL13
MFF
MFN2
MGMT
MGST2
MICA
MITF
MIXL1
MLEC
MLH1
MMP1
MMP12
MMP13
MMP14
MMP15
MMP16
MMP2
MMP24
MMP26
MMP9
MNT
MPL
MPRIP
MRC1
MRE11
MRPS27
MSH2
MSH3
MSH6
MSLN
MT1M
MTA1
MTA2
MTAP
MTDH
MTHFD1
MTHFR
MTMR14
MTMR3
MTOR
MTPN
MTTP
MTUS1
MUC1
MXD1
MXI1
MYB
MYBL1
MYC
MYCBP
MYCBP2
MYCN
MYD88
MYLIP
MYO5A
MYO6
MYOCD
MYRF
MYT1
NABP1
NAIP
NAMPT
NANOG
NASP
NAV3
NCAM1
NCAN
NCAPG
NCOA1
NCOA3
NCOA6
NCOR2
NCSTN
NDRG2
NDST1
NDUFA4
NEDD4L
NEDD9
NES
NET1
NEU1
NEUROD1
NF1
NF2
NFAT5
NFATC1
NFE2L2
NFIA
NFIB
NFKB1
NFKBIB
NIPSNAP1
NIT1
NKIRAS2
NLK
NLN
NLRC5
NMI
NOD2
NOS2
NOS3
NOTCH1
NOTCH2
NOX4
NPAS3
NPAT
NPTX1
NR1H4
NR1I2
NR2E1
NR2F2
NR4A2
NR5A2
NRAS
NRP1
NRP2
NSUN5
NT5E
NTF3
NTRK2
NTRK3
NUDT1
NUMB
NUP93
OPRM1
OSBPL2
OSBPL6
OSBPL8
OTUD7B
OXTR
P4HB
PAK1
PAK2
PAK4
PAM
PAPPA
PARP1
PARP8
PAX3
PAX6
PAX7
PBX2
PCBP1
PCBP2
PCGF2
PCGF5
PCNA
PCTP
PDCD4
PDGFRA
PDGFRB
PDLIM7
PDS5B
PEA15
PEBP1
PER1
PHB
PHF10
PHF8
PHLDB2
PHLPP1
PHLPP2
PIAS3
PIGF
PIK3C2A
PIK3CB
PIK3CD
PIK3CG
PIK3R1
PIK3R2
PIK3R3
PIM1
PINK1
PITX1
PKD1
PKD2
PKM
PKNOX1
PLAG1
PLAT
PLAU
PLCE1
PLK1
PLK2
PLOD2
PLOD3
PLXNB1
PLXNC1
PMAIP1
PODXL
POLD1
POR
POU2F2
POU4F2
POU5F1
PPARA
PPARG
PPARGC1A
PPIF
PPM1D
PPM1K
PPP1CA
PPP1CC
PPP1R10
PPP1R13B
PPP2R2A
PPP2R5E
PPP3CA
PRAP1
PRDM1
PRDM4
PRDX3
PRDX6
PRKAA1
PRKAA2
PRKCD
PRKCE
PRKCH
PRKD1
PRKG1
PRKRA
PRMT5
PRRT2
PRRX1
PSAP
PSMD10
PSMD9
PTBP3
PTEN
PTENP1
PTGS2
PTH1R
PTK2
PTMS
PTP4A2
PTPN1
PTPN13
PTPN14
PTPN2
PTPN9
PTPRF
PTPRJ
PTPRO
PTX3
PURA
PXDN
PXN
QKI
RAB15
RAB1A
RAB23
RAB27A
RAB38
RAB40C
RAB5A
RAB5B
RAC1
RAD21
RAD51
RAD52
RAF1
RAN
RAP1B
RARA
RARB
RASA1
RASAL2
RASGRP1
RASSF8
RAVER2
RB1
RB1CC1
RBL1
RBL2
RBP2
RCAN1
RCBTB1
RCC2
RCOR1
RDH10
RDX
RECK
REG4
RELN
REST
RET
REV3L
RFFL
RFX6
RFX7
RGMA
RGS2
RGS3
RGS5
RHO
RHOA
RHOB
RHOBTB1
RHOC
RICTOR
RMND5A
RNASEL
RND3
RNF144B
ROBO1
ROBO2
ROCK1
ROCK2
ROR1
RPA1
RPIA
RPS6KA1
RPS6KA3
RPS6KB1
RPS7
RREB1
RRM2
RSU1
RTKN
RTN4
RUNX1
RUNX2
RUNX3
RXRA
S100A1
S100A8
S100B
SAPCD2
SATB1
SATB2
SCNN1A
SDHD
SELE
SEMA4C
SEMA4D
SEMA6A
SEMA7A
SENP1
SEPT7
SERBP1
SERINC5
SERPINB5
SERPINB9
SERPINE1
SERPINF2
SERPINH1
SERPINI1
SET
SETD2
SETDB1
SFRP1
SFRP2
SFRP5
SGPL1
SGPP2
SH3BGRL
SH3GL1
SH3PXD2A
SHC1
SHMT2
SIGLEC1
SIRPA
SIRT1
SIRT2
SIRT6
SIRT7
SIX1
SKI
SKP2
SLAIN1
SLC16A1
SLC16A2
SLC1A2
SLC22A7
SLC2A1
SLC2A3
SLC2A4
SLC45A3
SLC6A4
SLC6A8
SLC7A11
SMAD1
SMAD2
SMAD3
SMAD4
SMAD5
SMAD7
SMARCA2
SMARCA4
SMARCA5
SMC1A
SMN1
SMO
SMURF1
SNAI1
SNAI2
SOCS1
SOCS3
SOCS5
SOCS6
SOCS7
SOD2
SOD3
SOST
SOX2
SOX4
SOX5
SOX6
SOX9
SP1
SP3
SP4
SP7
SPARC
SPHK1
SPI1
SPRED1
SPRED2
SPRY1
SPRY2
SPRY3
SPRY4
SPTBN1
SPTLC1
SRC
SRGAP1
SRGAP2
SRR
SRSF1
SRSF10
SRSF11
SSSCA1
SSX2IP
ST14
ST3GAL6
ST7L
ST8SIA4
STAG2
STAM2
STARD13
STAT1
STAT3
STAT5A
STK11
STK40
STMN1
STRADB
STUB1
STX16
STX1A
SUFU
SUV39H1
SUZ12
SWAP70
SYT1
TAB3
TAC1
TACC1
TACC3
TAP1
TARBP1
TBC1D1
TBC1D2
TBK1
TBXA2R
TCEAL1
TCF21
TCF3
TCF7
TDG
TERT
TET1
TET2
TET3
TFAM
TFAP2A
TFAP2C
TFEB
TFF1
TFPI
TFRC
TGFA
TGFB1
TGFB2
TGFBI
TGFBR1
TGFBR2
TGFBR3
TGIF1
TGIF2
THAP2
THBS1
THBS2
THRB
THSD7A
TIAM1
TICAM1
TICAM2
TIMP2
TIMP3
TIRAP
TLE1
TLR2
TLR3
TLR4
TLR7
TM9SF3
TMC7
TMED7
TMEM92
TMEM9B
TMOD3
TNF
TNFAIP3
TNFRSF10A
TNFRSF10B
TNFSF10
TNFSF11
TNFSF12
TNFSF13
TNK2
TNRC6A
TOB1
TOPORS
TP53
TP53BP2
TP53COR1
TP53I11
TP53INP1
TP63
TP73
TPD52
TPM1
TPM3
TPPP3
TPRG1
TRA2B
TRAF3IP2
TRAF4
TRAF7
TRAPPC2B
TREM2
TRIB1
TRIB2
TRIB3
TRIM11
TRIM27
TRIM68
TRIM71
TRIM8
TRPC6
TRPS1
TSG101
TSPAN6
TTK
TUBB4B
TUG1
TUSC2
TWF1
TWIST1
TWIST2
UBE2C
UBE2I
UBE2N
UBE3C
UBR5
UCA1
UGT2B17
UHRF1
UHRF2
ULBP2
ULK1
UNG
USF2
USP18
VAMP2
VDAC1
VDR
VEGFA
VEGFC
VGLL4
VHL
VIM
VLDLR
VMP1
VOPP1
VPS4B
VPS51
WASF3
WDR4
WDR77
WEE1
WNK1
WNT1
WNT3A
WNT4
WT1
WWP1
XBP1
XIAP
XIST
XPA
XRCC3
XRCC5
YAP1
YBX3
YES1
YOD1
YWHAZ
YY1
ZAP70
ZBTB10
ZBTB4
ZBTB7A
ZCCHC11
ZEB1
ZEB2
ZFP36
ZFYVE9
ZHX1
ZNF215
ZNF217
ZNFX1
ZNRF2
ZWINT
ZYX
