# Supplementary material for: Joint Tissue Protective and Immune-Modulating miRNA Landscape of Mesenchymal Stromal Cell-Derived Extracellular Vesicles under Different Osteoarthritis-Mimicking Conditions
Source: Pharmaceutics. 2022 Jul 2;14(7):1400. doi: 10.3390/pharmaceutics14071400 (PMC9321932; doi:10.3390/pharmaceutics14071400)
Supplement: Supplementary file 1 [file pharmaceutics-14-01400-s001.zip › Supplementary Table S5_Rev - Pharmaceutics.xlsx]

## Sheet: Foglio1
	Delta CT		BestKeeper		Normfinder		Genorm		Comprehensive Ranking
Genes	SD		SD		SV		M		Geomean
hsa-miR-130a-3p	0.49	[1]	0.18	[1]	0.146	[1]	0.325	[5]	1.5	[1]
hsa-miR-19b-3p	0.49	[2]	0.21	[2]	0.155	[2]	0.27	[3]	2.21	[2]
hsa-miR-25-3p	0.53	[3]	0.31	[5]	0.268	[3]	0.29	[4]	3.66	[3]
hsa-miR-199a-3p	0.54	[4]	0.23	[3]	0.302	[4]	0.367	[6]	4.12	[4]
hsa-miR-17-5p	0.58	[5]	0.4	[17]	0.395	[5]	0.128	[1]	4.54	[5]
hsa-miR-106a-5p	0.61	[8]	0.45	[21]	0.436	[7]	0.128	[1]	5.79	[6]
hsa-miR-376a-3p	0.6	[6]	0.37	[12]	0.399	[6]	0.41	[8]	7.5	[7]
hsa-miR-224-5p	0.61	[7]	0.39	[15]	0.441	[8]	0.392	[7]	8.61	[8]
hsa-miR-21-5p	0.63	[9]	0.32	[6]	0.454	[9]	0.449	[10]	8.68	[9]
hsa-miR-106b-5p	0.65	[12]	0.29	[4]	0.495	[13]	0.556	[16]	10	[10]
hsa-miR-30a-5p	0.66	[15]	0.32	[8]	0.485	[11]	0.533	[15]	11.04	[11]
hsa-miR-24-3p	0.65	[11]	0.33	[9]	0.488	[12]	0.573	[17]	11.92	[12]
hsa-miR-191-5p	0.64	[10]	0.39	[14]	0.464	[10]	0.507	[14]	12.04	[13]
hsa-miR-34a-5p	0.65	[13]	0.37	[11]	0.496	[14]	0.465	[11]	12.45	[14]
hsa-miR-328-3p	0.68	[16]	0.32	[7]	0.535	[17]	0.48	[12]	12.71	[15]
hsa-miR-574-3p	0.65	[14]	0.45	[20]	0.518	[15]	0.426	[9]	14.11	[16]
hsa-miR-20a-5p	0.68	[17]	0.37	[10]	0.52	[16]	0.586	[18]	14.88	[17]
hsa-miR-197-3p	0.7	[18]	0.38	[13]	0.58	[18]	0.49	[13]	15.3	[18]
hsa-miR-29a-3p	0.73	[19]	0.4	[16]	0.608	[19]	0.604	[19]	18.2	[19]
hsa-miR-222-3p	0.74	[20]	0.41	[18]	0.626	[20]	0.619	[20]	19.48	[20]
hsa-let-7b-5p	0.77	[21]	0.41	[19]	0.631	[21]	0.633	[21]	20.48	[21]
